# Supplementary material for: Assessing national cervical cancer screening guidelines: Results from an HIV testing clinic also screening for cervical cancer and HPV in Soweto, South Africa
Source: PLoS One. 2021 Jul 30;16(7):e0255124. doi: 10.1371/journal.pone.0255124 (PMC8323926; doi:10.1371/journal.pone.0255124)
Supplement: S1 Dataset — (XLSX) [file pone.0255124.s001.xlsx]

## Sheet: Sheet1
record_id	redcap_event_name	redcap_repeat_instrument	participant_on_study_p2	why_part_not_study_p2___1	why_part_not_study_p2___2	why_part_not_study_p2___3	why_part_not_study_p2___4	why_part_not_study_p2___5	why_part_not_study_p2___6	why_part_not_study_p2___7	why_part_not_study_p2___8	why_part_not_study_p2___9	spec_reason_not_study_p2	age	gender_p2	currently_pregnant_p2	race_p2	specify_race_p2	nationality_p2	specify_nationality_p2	ethnic_group_p2	specifi_ethnic_p2	marital_status_p2	other_marital_status_p2	do_you_have_children_p2	if_yes_how_many_children_p2	age_child1_p2	age_child2_p2	age_child3_p2	age_child4_p2	age_child5_p2	age_child6_p2	age_child7_p2	age_child8_p2	age_child9_p2	age_child10_p2	many_died_past5_years_p2	who_do_you_live_with_p2___1	who_do_you_live_with_p2___2	who_do_you_live_with_p2___3	who_do_you_live_with_p2___4	who_do_you_live_with_p2___5	specify_live_with_p2	highest_education_p2	specify_education_p2	source_of_money_p2	occupation_p2	specify_source_income_p2	housing_living_on_p2
356	Visit0 (Arm 2: Phase 2)		On Study	Unchecked	Unchecked	Unchecked	Unchecked	Unchecked	Unchecked	Unchecked	Unchecked	Unchecked		35	Female	No	Black		South African		Sotho		Single		Yes	1	10	.	.	.	.	.	.	.	.	.	No	Unchecked	Unchecked	Checked	Unchecked	Unchecked		High school		Parents			Shack/ Zozo
358	Visit0 (Arm 2: Phase 2)		On Study	Unchecked	Unchecked	Unchecked	Unchecked	Unchecked	Unchecked	Unchecked	Unchecked	Unchecked		63	Female	No	Black		South African		Sotho		Single		Yes	1	29	.	.	.	.	.	.	.	.	.	No	Unchecked	Unchecked	Checked	Unchecked	Unchecked		High school		Employed	Laundry		Stand alone brick house
359	Visit0 (Arm 2: Phase 2)		On Study	Unchecked	Unchecked	Unchecked	Unchecked	Unchecked	Unchecked	Unchecked	Unchecked	Unchecked		22	Female	No	Black		South African		Tsonga		Single		Yes	1	5	.	.	.	.	.	.	.	.	.	No	Unchecked	Unchecked	Checked	Unchecked	Unchecked		Tertiary education		Self-employed			Stand alone brick house
362	Visit0 (Arm 2: Phase 2)		On Study	Unchecked	Unchecked	Unchecked	Unchecked	Unchecked	Unchecked	Unchecked	Unchecked	Unchecked		31	Female	No	Black		South African		Zulu		Single		Yes	1	.	.	.	.	.	.	.	.	.	.	.	Unchecked	Unchecked	Checked	Unchecked	Unchecked		Tertiary education		Employed			Stand alone brick house
369	Visit0 (Arm 2: Phase 2)		On Study	Unchecked	Unchecked	Unchecked	Unchecked	Unchecked	Unchecked	Unchecked	Unchecked	Unchecked		50	Female	No	Black		South African		Zulu		including traditional or marriage		Yes	3	16	25	32	.	.	.	.	.	.	.	No	Unchecked	Unchecked	Checked	Unchecked	Unchecked		Matriculated		Other		tenants	Shared house
372	Visit0 (Arm 2: Phase 2)		On Study	Unchecked	Unchecked	Unchecked	Unchecked	Unchecked	Unchecked	Unchecked	Unchecked	Unchecked		48	Female	.	Black		South African		Zulu		Single		Yes	2	25	19	.	.	.	.	.	.	.	.	.	Unchecked	Unchecked	Checked	Unchecked	Unchecked		Matriculated		Employed	Admin clerk		Stand alone brick house
377	Visit0 (Arm 2: Phase 2)		On Study	Unchecked	Unchecked	Unchecked	Unchecked	Unchecked	Unchecked	Unchecked	Unchecked	Unchecked		50	Female	No	Black		South African		Zulu		including traditional or marriage		Yes	4	33	31	25	18	.	.	.	.	.	.	.	Unchecked	Checked	Unchecked	Unchecked	Unchecked		High school		Employed			Shared house
379	Visit0 (Arm 2: Phase 2)		On Study	Unchecked	Unchecked	Unchecked	Unchecked	Unchecked	Unchecked	Unchecked	Unchecked	Unchecked		59	Female	No	Black		South African		Sotho		Single		Yes	2	33	38	.	.	.	.	.	.	.	.	.	Checked	Unchecked	Unchecked	Unchecked	Unchecked		High school		Employed	electronic		Stand alone brick house
380	Visit0 (Arm 2: Phase 2)		On Study	Unchecked	Unchecked	Unchecked	Unchecked	Unchecked	Unchecked	Unchecked	Unchecked	Unchecked		21	Female	No	Black		South African		Tsonga		Single		Yes	1	3	.	.	.	.	.	.	.	.	.	No	Unchecked	Unchecked	Checked	Unchecked	Unchecked		Tertiary education		Parents			Shack/ Zozo
383	Visit0 (Arm 2: Phase 2)		On Study	Unchecked	Unchecked	Unchecked	Unchecked	Unchecked	Unchecked	Unchecked	Unchecked	Unchecked		44	Female	.	Black		South African		Ndebele		Single		Yes	1	3	.	.	.	.	.	.	.	.	.	.	Unchecked	Unchecked	Checked	Unchecked	Unchecked		Tertiary education		Employed	Nurse		Flat/ cottage
388	Visit0 (Arm 2: Phase 2)		On Study	Unchecked	Unchecked	Unchecked	Unchecked	Unchecked	Unchecked	Unchecked	Unchecked	Unchecked		51	Female	.	Black		South African		Sotho		including traditional or marriage		Yes	1	27	.	.	.	.	.	.	.	.	.	.	Unchecked	Unchecked	Checked	Unchecked	Unchecked		Matriculated		Self-employed			Shared house
392	Visit0 (Arm 2: Phase 2)		On Study	Unchecked	Unchecked	Unchecked	Unchecked	Unchecked	Unchecked	Unchecked	Unchecked	Unchecked		40	Female	No	Black		South African		Sotho		including traditional or marriage		Yes	2	8	3	.	.	.	.	.	.	.	.	.	Unchecked	Checked	Unchecked	Unchecked	Unchecked		Tertiary education		Employed	Data capture		Stand alone brick house
393	Visit0 (Arm 2: Phase 2)		On Study	Unchecked	Unchecked	Unchecked	Unchecked	Unchecked	Unchecked	Unchecked	Unchecked	Unchecked		20	Female	No	Black		South African		Zulu		Single		Yes	1	1	.	.	.	.	.	.	.	.	.	Yes	Unchecked	Unchecked	Checked	Unchecked	Unchecked		Matriculated		Other		unemployed	Shared house
394	Visit0 (Arm 2: Phase 2)		On Study	Unchecked	Unchecked	Unchecked	Unchecked	Unchecked	Unchecked	Unchecked	Unchecked	Unchecked		32	Female	No	Black		South African		Zulu		Single		Yes	3	11	10	2	.	.	.	.	.	.	.	No	Checked	Unchecked	Unchecked	Unchecked	Unchecked		High school		Social/Disability grant			Shared house
395	Visit0 (Arm 2: Phase 2)		On Study	Unchecked	Unchecked	Unchecked	Unchecked	Unchecked	Unchecked	Unchecked	Unchecked	Unchecked		23	Female	No	Black		South African		Zulu		Single		Yes	2	3	1	.	.	.	.	.	.	.	.	No	Unchecked	Unchecked	Checked	Unchecked	Unchecked		Matriculated		Self-employed			Shack/ Zozo
410	Visit0 (Arm 2: Phase 2)		On Study	Unchecked	Unchecked	Unchecked	Unchecked	Unchecked	Unchecked	Unchecked	Unchecked	Unchecked		41	Female	No	Black		South African		North Sotho		Living together		Yes	2	16	9	.	.	.	.	.	.	.	.	No	Unchecked	Checked	Unchecked	Unchecked	Unchecked		Tertiary education		Employed	Admin clerk		Stand alone brick house
415	Visit0 (Arm 2: Phase 2)		On Study	Unchecked	Unchecked	Unchecked	Unchecked	Unchecked	Unchecked	Unchecked	Unchecked	Unchecked		44	Female	No	Black		South African		Sotho		Living together		Yes	3	21	18	15	.	.	.	.	.	.	.	No	Unchecked	Checked	Unchecked	Unchecked	Unchecked		High school		Pension			Stand alone brick house
420	Visit0 (Arm 2: Phase 2)		On Study	Unchecked	Unchecked	Unchecked	Unchecked	Unchecked	Unchecked	Unchecked	Unchecked	Unchecked		36	Female	No	Black		South African		Tsonga		Living together		Yes	1	10	.	.	.	.	.	.	.	.	.	No	Unchecked	Checked	Unchecked	Unchecked	Unchecked		High school		Social/Disability grant			Flat/ cottage
425	Visit0 (Arm 2: Phase 2)		On Study	Unchecked	Unchecked	Unchecked	Unchecked	Unchecked	Unchecked	Unchecked	Unchecked	Unchecked		40	Female	No	Black		South African		Xhosa		Single		Yes	4	21	16	8	7	.	.	.	.	.	.	No	Checked	Unchecked	Unchecked	Unchecked	Unchecked		High school		Social/Disability grant			Shack/ Zozo
429	Visit0 (Arm 2: Phase 2)		On Study	Unchecked	Unchecked	Unchecked	Unchecked	Unchecked	Unchecked	Unchecked	Unchecked	Unchecked		19	Female	No	Black		South African		Zulu		including traditional or marriage		No	.	.	.	.	.	.	.	.	.	.	.	.	Unchecked	Unchecked	Checked	Unchecked	Unchecked		Primary school		Other		Husband	Shack/ Zozo
430	Visit0 (Arm 2: Phase 2)		On Study	Unchecked	Unchecked	Unchecked	Unchecked	Unchecked	Unchecked	Unchecked	Unchecked	Unchecked		37	Female	No	Black		South African		Tswana		Single		Yes	2	18	9	.	.	.	.	.	.	.	.	No	Checked	Unchecked	Unchecked	Unchecked	Unchecked		Matriculated		Social/Disability grant			Room/ garage
432	Visit0 (Arm 2: Phase 2)		On Study	Unchecked	Unchecked	Unchecked	Unchecked	Unchecked	Unchecked	Unchecked	Unchecked	Unchecked		42	Female	No	Black		South African		Zulu		Single		Yes	3	18	15	11	.	.	.	.	.	.	.	No	Unchecked	Unchecked	Checked	Unchecked	Unchecked		Matriculated		Self-employed			Shack/ Zozo
439	Visit0 (Arm 2: Phase 2)		On Study	Unchecked	Unchecked	Unchecked	Unchecked	Unchecked	Unchecked	Unchecked	Unchecked	Unchecked		21	Female	No	Black		South African		Zulu		Single		No	.	.	.	.	.	.	.	.	.	.	.	.	Unchecked	Unchecked	Checked	Unchecked	Unchecked		Tertiary education		Employed	Promotions		Shared house
443	Visit0 (Arm 2: Phase 2)		On Study	Unchecked	Unchecked	Unchecked	Unchecked	Unchecked	Unchecked	Unchecked	Unchecked	Unchecked		49	Female	No	Black		South African		Zulu		Single		Yes	3	30	25	19	.	.	.	.	.	.	.	No	Checked	Unchecked	Unchecked	Unchecked	Unchecked		High school		Self-employed			Shared house
446	Visit0 (Arm 2: Phase 2)		On Study	Unchecked	Unchecked	Unchecked	Unchecked	Unchecked	Unchecked	Unchecked	Unchecked	Unchecked		30	Female	No	Black		South African		Xhosa		Living together		Yes	4	11	8	5	1	.	.	.	.	.	.	No	Unchecked	Unchecked	Unchecked	Unchecked	Checked	Children	High school		Social/Disability grant			Room/ garage
453	Visit0 (Arm 2: Phase 2)		On Study	Unchecked	Unchecked	Unchecked	Unchecked	Unchecked	Unchecked	Unchecked	Unchecked	Unchecked		50	Female	No	Black		South African		Zulu		Single		Yes	3	30	27	21	.	.	.	.	.	.	.	No	Unchecked	Unchecked	Checked	Unchecked	Unchecked		High school		Employed	Jewellary		Stand alone brick house
457	Visit0 (Arm 2: Phase 2)		On Study	Unchecked	Unchecked	Unchecked	Unchecked	Unchecked	Unchecked	Unchecked	Unchecked	Unchecked		31	Female	No	Black		South African		North Sotho		including traditional or marriage		Yes	1	8	.	.	.	.	.	.	.	.	.	No	Unchecked	Unchecked	Checked	Unchecked	Unchecked		Matriculated		Employed	cashier		Room/ garage
460	Visit0 (Arm 2: Phase 2)		On Study	Unchecked	Unchecked	Unchecked	Unchecked	Unchecked	Unchecked	Unchecked	Unchecked	Unchecked		46	Female	No	Black		South African		Zulu		Single		Yes	2	28	17	.	.	.	.	.	.	.	.	No	Unchecked	Unchecked	Checked	Unchecked	Unchecked		High school		Other		part time	Room/ garage
463	Visit0 (Arm 2: Phase 2)		On Study	Unchecked	Unchecked	Unchecked	Unchecked	Unchecked	Unchecked	Unchecked	Unchecked	Unchecked		22	Female	No	Black		South African		Xhosa		Single		Yes	2	6	4	.	.	.	.	.	.	.	.	No	Unchecked	Unchecked	Checked	Unchecked	Unchecked		Matriculated		Parents			Shack/ Zozo
467	Visit0 (Arm 2: Phase 2)		On Study	Unchecked	Unchecked	Unchecked	Unchecked	Unchecked	Unchecked	Unchecked	Unchecked	Unchecked		19	Female	No	Black		South African		Tsonga		Single		Yes	1	2	.	.	.	.	.	.	.	.	.	No	Unchecked	Unchecked	Checked	Unchecked	Unchecked		Matriculated		Self-employed			Shared house
468	Visit0 (Arm 2: Phase 2)		On Study	Unchecked	Unchecked	Unchecked	Unchecked	Unchecked	Unchecked	Unchecked	Unchecked	Unchecked		22	Female	No	Black		South African		North Sotho		Single		No	.	.	.	.	.	.	.	.	.	.	.	.	Unchecked	Unchecked	Checked	Unchecked	Unchecked		Matriculated		Parents			Shared house
469	Visit0 (Arm 2: Phase 2)		On Study	Unchecked	Unchecked	Unchecked	Unchecked	Unchecked	Unchecked	Unchecked	Unchecked	Unchecked		22	Female	No	Black		South African		Zulu		Living together		No	.	.	.	.	.	.	.	.	.	.	.	.	Unchecked	Checked	Unchecked	Unchecked	Unchecked		Matriculated		Self-employed			Shared house
475	Visit0 (Arm 2: Phase 2)		On Study	Unchecked	Unchecked	Unchecked	Unchecked	Unchecked	Unchecked	Unchecked	Unchecked	Unchecked		24	Female	No	Black		South African		Zulu		Single		Yes	2	4	1	.	.	.	.	.	.	.	.	No	Unchecked	Unchecked	Checked	Unchecked	Unchecked		Matriculated		Parents			Stand alone brick house
480	Visit0 (Arm 2: Phase 2)		On Study	Unchecked	Unchecked	Unchecked	Unchecked	Unchecked	Unchecked	Unchecked	Unchecked	Unchecked		25	Female	No	Black		South African		Zulu		Single		Yes	1	6	.	.	.	.	.	.	.	.	.	No	Unchecked	Unchecked	Checked	Unchecked	Unchecked		High school		Social/Disability grant			Shared house
484	Visit0 (Arm 2: Phase 2)		On Study	Unchecked	Unchecked	Unchecked	Unchecked	Unchecked	Unchecked	Unchecked	Unchecked	Unchecked		42	Female	No	Black		South African		Zulu		Single		Yes	2	5	25	.	.	.	.	.	.	.	.	No	Unchecked	Unchecked	Checked	Unchecked	Unchecked		Tertiary education		Employed	General worker		Stand alone brick house
488	Visit0 (Arm 2: Phase 2)		On Study	Unchecked	Unchecked	Unchecked	Unchecked	Unchecked	Unchecked	Unchecked	Unchecked	Unchecked		34	Female	No	Black		South African		Zulu		Single		Yes	1	13	.	.	.	.	.	.	.	.	.	No	Unchecked	Unchecked	Checked	Unchecked	Unchecked		High school		Employed	Packer		Shack/ Zozo
490	Visit0 (Arm 2: Phase 2)		On Study	Unchecked	Unchecked	Unchecked	Unchecked	Unchecked	Unchecked	Unchecked	Unchecked	Unchecked		54	Female	No	Black		South African		Venda		Single		Yes	3	35	30	26	.	.	.	.	.	.	.	No	Unchecked	Unchecked	Checked	Unchecked	Unchecked		Matriculated		Employed	Bara Kitchen Assistant		Shared house
491	Visit0 (Arm 2: Phase 2)		On Study	Unchecked	Unchecked	Unchecked	Unchecked	Unchecked	Unchecked	Unchecked	Unchecked	Unchecked		25	Female	No	Black		South African		Xhosa		Single		Yes	1	6	.	.	.	.	.	.	.	.	.	No	Unchecked	Checked	Unchecked	Unchecked	Unchecked		High school		Other		Partner	Room/ garage
504	Visit0 (Arm 2: Phase 2)		On Study	Unchecked	Unchecked	Unchecked	Unchecked	Unchecked	Unchecked	Unchecked	Unchecked	Unchecked		22	Female	No	Black		South African		Sotho		Single		Yes	1	5	.	.	.	.	.	.	.	.	.	No	Unchecked	Unchecked	Checked	Unchecked	Unchecked		Matriculated		Social/Disability grant			Stand alone brick house
509	Visit0 (Arm 2: Phase 2)		On Study	Unchecked	Unchecked	Unchecked	Unchecked	Unchecked	Unchecked	Unchecked	Unchecked	Unchecked		23	Female	No	Black		South African		Zulu		Single		No	.	.	.	.	.	.	.	.	.	.	.	.	Unchecked	Unchecked	Checked	Unchecked	Unchecked		Matriculated		Parents			Stand alone brick house
510	Visit0 (Arm 2: Phase 2)		On Study	Unchecked	Unchecked	Unchecked	Unchecked	Unchecked	Unchecked	Unchecked	Unchecked	Unchecked		46	Female	No	Black		South African		Zulu		Single		Yes	2	26	12	.	.	.	.	.	.	.	.	No	Checked	Unchecked	Unchecked	Unchecked	Unchecked		Matriculated		Employed	Operator		Stand alone brick house
515	Visit0 (Arm 2: Phase 2)		On Study	Unchecked	Unchecked	Unchecked	Unchecked	Unchecked	Unchecked	Unchecked	Unchecked	Unchecked		29	Female	No	Black		South African		Zulu		Single		Yes	2	10	8	.	.	.	.	.	.	.	.	No	Unchecked	Unchecked	Checked	Unchecked	Unchecked		High school		Other		unemployed	Stand alone brick house
516	Visit0 (Arm 2: Phase 2)		On Study	Unchecked	Unchecked	Unchecked	Unchecked	Unchecked	Unchecked	Unchecked	Unchecked	Unchecked		22	Female	No	Black		South African		Zulu		Single		No	.	.	.	.	.	.	.	.	.	.	.	.	Unchecked	Unchecked	Checked	Unchecked	Unchecked		Matriculated		Parents			Stand alone brick house
520	Visit0 (Arm 2: Phase 2)		On Study	Unchecked	Unchecked	Unchecked	Unchecked	Unchecked	Unchecked	Unchecked	Unchecked	Unchecked		29	Female	No	Black		South African		Tsonga		Single		Yes	2	8	6	.	.	.	.	.	.	.	.	No	Unchecked	Unchecked	Unchecked	Checked	Unchecked		Matriculated		Employed	Security		Shack/ Zozo
525	Visit0 (Arm 2: Phase 2)		On Study	Unchecked	Unchecked	Unchecked	Unchecked	Unchecked	Unchecked	Unchecked	Unchecked	Unchecked		45	Female	No	Black		South African		Zulu		Single		Yes	1	20	.	.	.	.	.	.	.	.	.	No	Checked	Unchecked	Unchecked	Unchecked	Unchecked		High school		Employed	Domestic worker		Room/ garage
526	Visit0 (Arm 2: Phase 2)		On Study	Unchecked	Unchecked	Unchecked	Unchecked	Unchecked	Unchecked	Unchecked	Unchecked	Unchecked		25	Female	No	Black		South African		Sotho		Single		Yes	1	4	.	.	.	.	.	.	.	.	.	.	Unchecked	Unchecked	Checked	Unchecked	Unchecked		Matriculated		Parents			Shared house
534	Visit0 (Arm 2: Phase 2)		On Study	Unchecked	Unchecked	Unchecked	Unchecked	Unchecked	Unchecked	Unchecked	Unchecked	Unchecked		53	Female	No	Black		South African		Zulu		including traditional or marriage		Yes	2	19	16	.	.	.	.	.	.	.	.	No	Unchecked	Unchecked	Checked	Unchecked	Unchecked		Matriculated		Other		Husband	Stand alone brick house
537	Visit0 (Arm 2: Phase 2)		On Study	Unchecked	Unchecked	Unchecked	Unchecked	Unchecked	Unchecked	Unchecked	Unchecked	Unchecked		22	Female	No	Black		South African		Sotho		including traditional or marriage		Yes	1	2	.	.	.	.	.	.	.	.	.	No	Unchecked	Checked	Unchecked	Unchecked	Unchecked		Matriculated		Self-employed			Room/ garage
538	Visit0 (Arm 2: Phase 2)		On Study	Unchecked	Unchecked	Unchecked	Unchecked	Unchecked	Unchecked	Unchecked	Unchecked	Unchecked		31	Female	No	Black		South African		North Sotho		Single		Yes	1	11	.	.	.	.	.	.	.	.	.	No	Checked	Unchecked	Unchecked	Unchecked	Unchecked		Matriculated		Employed	cashier		Shared house
543	Visit0 (Arm 2: Phase 2)		On Study	Unchecked	Unchecked	Unchecked	Unchecked	Unchecked	Unchecked	Unchecked	Unchecked	Unchecked		21	Female	No	Black		South African		Sotho		Living together		Yes	1	4	.	.	.	.	.	.	.	.	.	No	Unchecked	Checked	Unchecked	Unchecked	Unchecked		High school		Parents			Shared house
545	Visit0 (Arm 2: Phase 2)		On Study	Unchecked	Unchecked	Unchecked	Unchecked	Unchecked	Unchecked	Unchecked	Unchecked	Unchecked		41	Female	No	Black		South African		Zulu		Single		Yes	2	15	9	.	.	.	.	.	.	.	.	Yes	Unchecked	Unchecked	Checked	Unchecked	Unchecked		High school		Social/Disability grant			Shared house
552	Visit0 (Arm 2: Phase 2)		On Study	Unchecked	Unchecked	Unchecked	Unchecked	Unchecked	Unchecked	Unchecked	Unchecked	Unchecked		30	Female	No	Black		South African		Tswana		Living together		Yes	1	5	.	.	.	.	.	.	.	.	.	No	Unchecked	Unchecked	Unchecked	Unchecked	Checked	Living together	Tertiary education		Parents			Room/ garage
558	Visit0 (Arm 2: Phase 2)		On Study	Unchecked	Unchecked	Unchecked	Unchecked	Unchecked	Unchecked	Unchecked	Unchecked	Unchecked		36	Female	No	Black		South African		Xhosa		including traditional or marriage		Yes	3	14	5	3	.	.	.	.	.	.	.	No	Unchecked	Checked	Unchecked	Unchecked	Unchecked		Matriculated		Social/Disability grant			Shack/ Zozo
565	Visit0 (Arm 2: Phase 2)		On Study	Unchecked	Unchecked	Unchecked	Unchecked	Unchecked	Unchecked	Unchecked	Unchecked	Unchecked		31	Female	No	Black		South African		Zulu		Single		Yes	2	8	6	.	.	.	.	.	.	.	.	No	Unchecked	Unchecked	Unchecked	Checked	Unchecked		Matriculated		Self-employed			Shack/ Zozo
567	Visit0 (Arm 2: Phase 2)		On Study	Unchecked	Unchecked	Unchecked	Unchecked	Unchecked	Unchecked	Unchecked	Unchecked	Unchecked		21	Female	No	Black		South African		Zulu		Living together		No	.	.	.	.	.	.	.	.	.	.	.	.	Unchecked	Unchecked	Unchecked	Checked	Unchecked		Tertiary education		Social/Disability grant			Room/ garage
580	Visit0 (Arm 2: Phase 2)		On Study	Unchecked	Unchecked	Unchecked	Unchecked	Unchecked	Unchecked	Unchecked	Unchecked	Unchecked		27	Female	No	Black		South African		Sotho		Living together		No	.	.	.	.	.	.	.	.	.	.	.	.	Unchecked	Checked	Unchecked	Unchecked	Unchecked		Tertiary education		Other		Partner	Room/ garage
582	Visit0 (Arm 2: Phase 2)		On Study	Unchecked	Unchecked	Unchecked	Unchecked	Unchecked	Unchecked	Unchecked	Unchecked	Unchecked		37	Female	No	Black		South African		Tsonga		Single		Yes	1	7	.	.	.	.	.	.	.	.	.	No	Unchecked	Unchecked	Checked	Unchecked	Unchecked		Matriculated		Employed			Room/ garage
588	Visit0 (Arm 2: Phase 2)		On Study	Unchecked	Unchecked	Unchecked	Unchecked	Unchecked	Unchecked	Unchecked	Unchecked	Unchecked		44	Female	No	Black		South African		Zulu		Divorced		Yes	3	28	25	18	.	.	.	.	.	.	.	No	Unchecked	Unchecked	Checked	Unchecked	Unchecked		High school		Self-employed			Shack/ Zozo
589	Visit0 (Arm 2: Phase 2)		On Study	Unchecked	Unchecked	Unchecked	Unchecked	Unchecked	Unchecked	Unchecked	Unchecked	Unchecked		26	Female	No	Black		South African		Zulu		Single		Yes	2	5	2	.	.	.	.	.	.	.	.	No	Unchecked	Unchecked	Checked	Unchecked	Unchecked		Other	N6	Social/Disability grant			Shared house
590	Visit0 (Arm 2: Phase 2)		On Study	Unchecked	Unchecked	Unchecked	Unchecked	Unchecked	Unchecked	Unchecked	Unchecked	Unchecked		25	Female	No	Black		South African		Zulu		Single		Yes	2	4	6	.	.	.	.	.	.	.	.	No	Unchecked	Unchecked	Checked	Unchecked	Unchecked		Matriculated		Self-employed			Shared house
593	Visit0 (Arm 2: Phase 2)		On Study	Unchecked	Unchecked	Unchecked	Unchecked	Unchecked	Unchecked	Unchecked	Unchecked	Unchecked		26	Female	No	Black		South African		Zulu		Living together		Yes	1	1	.	.	.	.	.	.	.	.	.	No	Unchecked	Checked	Unchecked	Unchecked	Unchecked		Matriculated		Other		partner	Shack/ Zozo
596	Visit0 (Arm 2: Phase 2)		On Study	Unchecked	Unchecked	Unchecked	Unchecked	Unchecked	Unchecked	Unchecked	Unchecked	Unchecked		51	Female	No	Black		South African		Zulu		including traditional or marriage		Yes	3	32	22	14	.	.	.	.	.	.	.	No	Unchecked	Checked	Unchecked	Unchecked	Unchecked		High school		Employed	General Assistant		Stand alone brick house
600	Visit0 (Arm 2: Phase 2)		On Study	Unchecked	Unchecked	Unchecked	Unchecked	Unchecked	Unchecked	Unchecked	Unchecked	Unchecked		28	Female	No	Black		South African		Sotho		Single		No	.	.	.	.	.	.	.	.	.	.	.	.	Checked	Unchecked	Unchecked	Unchecked	Unchecked		Tertiary education		Self-employed			Room/ garage
601	Visit0 (Arm 2: Phase 2)		On Study	Unchecked	Unchecked	Unchecked	Unchecked	Unchecked	Unchecked	Unchecked	Unchecked	Unchecked		32	Female	No	Black		South African		Tsonga		Single		Yes	2	12	5	.	.	.	.	.	.	.	.	No	Unchecked	Unchecked	Checked	Unchecked	Unchecked		Matriculated		Self-employed			Room/ garage
603	Visit0 (Arm 2: Phase 2)		On Study	Unchecked	Unchecked	Unchecked	Unchecked	Unchecked	Unchecked	Unchecked	Unchecked	Unchecked		26	Female	No	Black		South African		Zulu		Single		Yes	1	7	.	.	.	.	.	.	.	.	.	No	Unchecked	Unchecked	Checked	Unchecked	Unchecked		Matriculated		Parents			Stand alone brick house
604	Visit0 (Arm 2: Phase 2)		On Study	Unchecked	Unchecked	Unchecked	Unchecked	Unchecked	Unchecked	Unchecked	Unchecked	Unchecked		40	Female	No	Black		South African		Zulu		Single		Yes	1	11	.	.	.	.	.	.	.	.	.	Yes	Checked	Unchecked	Unchecked	Unchecked	Unchecked		Matriculated		Other		Unemployed	Room/ garage
605	Visit0 (Arm 2: Phase 2)		On Study	Unchecked	Unchecked	Unchecked	Unchecked	Unchecked	Unchecked	Unchecked	Unchecked	Unchecked		33	Female	No	Black		South African		Tsonga		including traditional or marriage		Yes	2	13	6	.	.	.	.	.	.	.	.	No	Unchecked	Checked	Unchecked	Unchecked	Unchecked		Tertiary education		Employed	Cashier		Shack/ Zozo
607	Visit0 (Arm 2: Phase 2)		On Study	Unchecked	Unchecked	Unchecked	Unchecked	Unchecked	Unchecked	Unchecked	Unchecked	Unchecked		42	Female	No	Black		South African		Zulu		Widowed		Yes	5	25	23	17	14	9	.	.	.	.	.	No	Unchecked	Unchecked	Checked	Unchecked	Unchecked		High school		Employed	Domestic worker		Stand alone brick house
609	Visit0 (Arm 2: Phase 2)		On Study	Unchecked	Unchecked	Unchecked	Unchecked	Unchecked	Unchecked	Unchecked	Unchecked	Unchecked		29	Female	No	Black		South African		Zulu		Single		Yes	1	8	.	.	.	.	.	.	.	.	.	No	Unchecked	Unchecked	Checked	Unchecked	Unchecked		High school		Employed			Stand alone brick house
612	Visit0 (Arm 2: Phase 2)		On Study	Unchecked	Unchecked	Unchecked	Unchecked	Unchecked	Unchecked	Unchecked	Unchecked	Unchecked		41	Female	No	Black		South African		Tsonga		Single		Yes	2	23	13	.	.	.	.	.	.	.	.	No	Unchecked	Unchecked	Checked	Unchecked	Unchecked		High school		Other		Unemployed	Stand alone brick house
615	Visit0 (Arm 2: Phase 2)		On Study	Unchecked	Unchecked	Unchecked	Unchecked	Unchecked	Unchecked	Unchecked	Unchecked	Unchecked		43	Female	No	Black		South African		Zulu		Single		Yes	3	25	17	10	.	.	.	.	.	.	.	No	Unchecked	Unchecked	Checked	Unchecked	Unchecked		High school		Self-employed			Stand alone brick house
621	Visit0 (Arm 2: Phase 2)		On Study	Unchecked	Unchecked	Unchecked	Unchecked	Unchecked	Unchecked	Unchecked	Unchecked	Unchecked		24	Female	No	Black		South African		Zulu		Living together		Yes	1	9	.	.	.	.	.	.	.	.	.	No	Unchecked	Unchecked	Unchecked	Unchecked	Checked	Living together	High school		Social/Disability grant			Room/ garage
622	Visit0 (Arm 2: Phase 2)		On Study	Unchecked	Unchecked	Unchecked	Unchecked	Unchecked	Unchecked	Unchecked	Unchecked	Unchecked		29	Female	No	Black		South African		Zulu		Single		Yes	2	12	6	.	.	.	.	.	.	.	.	.	Checked	Unchecked	Unchecked	Unchecked	Unchecked		Matriculated		Social/Disability grant			Shack/ Zozo
625	Visit0 (Arm 2: Phase 2)		On Study	Unchecked	Unchecked	Unchecked	Unchecked	Unchecked	Unchecked	Unchecked	Unchecked	Unchecked		30	Female	No	Black		South African		Sotho		Single		Yes	2	14	11	.	.	.	.	.	.	.	.	Yes	Unchecked	Checked	Unchecked	Unchecked	Unchecked		Matriculated		Self-employed			Stand alone brick house
626	Visit0 (Arm 2: Phase 2)		On Study	Unchecked	Unchecked	Unchecked	Unchecked	Unchecked	Unchecked	Unchecked	Unchecked	Unchecked		44	Female	No	Black		South African		Zulu		including traditional or marriage		Yes	3	22	12	7	.	.	.	.	.	.	.	No	Unchecked	Unchecked	Checked	Unchecked	Unchecked		Matriculated		Self-employed			Shared house
627	Visit0 (Arm 2: Phase 2)		On Study	Unchecked	Unchecked	Unchecked	Unchecked	Unchecked	Unchecked	Unchecked	Unchecked	Unchecked		35	Female	No	Black		South African		Zulu		Living together		Yes	2	8	2	.	.	.	.	.	.	.	.	No	Unchecked	Unchecked	Unchecked	Unchecked	Checked	Living Together	High school		Self-employed			Room/ garage
629	Visit0 (Arm 2: Phase 2)		On Study	Unchecked	Unchecked	Unchecked	Unchecked	Unchecked	Unchecked	Unchecked	Unchecked	Unchecked		56	Female	No	Black		South African		Zulu		Widowed		Yes	2	35	30	.	.	.	.	.	.	.	.	No	Unchecked	Unchecked	Checked	Unchecked	Unchecked		Matriculated		Employed	Teacher		Stand alone brick house
631	Visit0 (Arm 2: Phase 2)		On Study	Unchecked	Unchecked	Unchecked	Unchecked	Unchecked	Unchecked	Unchecked	Unchecked	Unchecked		40	Female	No	Black		South African		Tsonga		Single		Yes	2	16	4	.	.	.	.	.	.	.	.	No	Unchecked	Unchecked	Checked	Unchecked	Unchecked		Matriculated		Social/Disability grant			Shared house
635	Visit0 (Arm 2: Phase 2)		On Study	Unchecked	Unchecked	Unchecked	Unchecked	Unchecked	Unchecked	Unchecked	Unchecked	Unchecked		53	Female	No	Black		South African		North Sotho		including traditional or marriage		Yes	5	28	25	18	12	9	.	.	.	.	.	No	Unchecked	Unchecked	Checked	Unchecked	Unchecked		Matriculated		Employed	General worker		Shared house
636	Visit0 (Arm 2: Phase 2)		On Study	Unchecked	Unchecked	Unchecked	Unchecked	Unchecked	Unchecked	Unchecked	Unchecked	Unchecked		31	Female	No	Black		South African		Zulu		Single		Yes	1	5	.	.	.	.	.	.	.	.	.	No	Unchecked	Unchecked	Checked	Unchecked	Unchecked		Matriculated		Employed	consultant		Stand alone brick house
637	Visit0 (Arm 2: Phase 2)		On Study	Unchecked	Unchecked	Unchecked	Unchecked	Unchecked	Unchecked	Unchecked	Unchecked	Unchecked		34	Female	No	Black		South African		Tsonga		Single		Yes	1	9	.	.	.	.	.	.	.	.	.	No	Unchecked	Unchecked	Checked	Unchecked	Unchecked		Tertiary education		Parents			Stand alone brick house
641	Visit0 (Arm 2: Phase 2)		On Study	Unchecked	Unchecked	Unchecked	Unchecked	Unchecked	Unchecked	Unchecked	Unchecked	Unchecked		42	Female	No	Black		South African		Sotho		Single		Yes	5	20	16	16	7	7	.	.	.	.	.	No	Unchecked	Checked	Unchecked	Unchecked	Unchecked		Matriculated		Parents			Stand alone brick house
642	Visit0 (Arm 2: Phase 2)		On Study	Unchecked	Unchecked	Unchecked	Unchecked	Unchecked	Unchecked	Unchecked	Unchecked	Unchecked		31	Female	No	Black		South African		Sotho		Single		Yes	1	7	.	.	.	.	.	.	.	.	.	No	Checked	Unchecked	Unchecked	Unchecked	Unchecked		Tertiary education		Employed	zone controller		Stand alone brick house
643	Visit0 (Arm 2: Phase 2)		On Study	Unchecked	Unchecked	Unchecked	Unchecked	Unchecked	Unchecked	Unchecked	Unchecked	Unchecked		42	Female	No	Black		South African		Zulu		including traditional or marriage		No	.	.	.	.	.	.	.	.	.	.	.	.	Unchecked	Checked	Unchecked	Unchecked	Unchecked		Matriculated		Self-employed			Stand alone brick house
652	Visit0 (Arm 2: Phase 2)		On Study	Unchecked	Unchecked	Unchecked	Unchecked	Unchecked	Unchecked	Unchecked	Unchecked	Unchecked		32	Female	No	Black		South African		Zulu		Single		Yes	2	11	9	.	.	.	.	.	.	.	.	No	Unchecked	Unchecked	Checked	Unchecked	Unchecked		High school		Self-employed			Shared house
655	Visit0 (Arm 2: Phase 2)		On Study	Unchecked	Unchecked	Unchecked	Unchecked	Unchecked	Unchecked	Unchecked	Unchecked	Unchecked		36	Female	No	Black		South African		Tsonga		Single		Yes	1	11	.	.	.	.	.	.	.	.	.	No	Unchecked	Unchecked	Checked	Unchecked	Unchecked		Matriculated		Employed	Operator		Room/ garage
656	Visit0 (Arm 2: Phase 2)		On Study	Unchecked	Unchecked	Unchecked	Unchecked	Unchecked	Unchecked	Unchecked	Unchecked	Unchecked		50	Female	No	Black		South African		Zulu		Single		Yes	1	15	.	.	.	.	.	.	.	.	.	No	Unchecked	Unchecked	Checked	Unchecked	Unchecked		High school		Employed	Mail processor		Stand alone brick house
658	Visit0 (Arm 2: Phase 2)		On Study	Unchecked	Unchecked	Unchecked	Unchecked	Unchecked	Unchecked	Unchecked	Unchecked	Unchecked		29	Female	No	Black		South African		Sotho		Living together		No	.	.	.	.	.	.	.	.	.	.	.	.	Unchecked	Checked	Unchecked	Unchecked	Unchecked		Matriculated		Self-employed			Room/ garage
665	Visit0 (Arm 2: Phase 2)		On Study	Unchecked	Unchecked	Unchecked	Unchecked	Unchecked	Unchecked	Unchecked	Unchecked	Unchecked		22	Female	No	Black		South African		Zulu		Single		No	.	.	.	.	.	.	.	.	.	.	.	.	Unchecked	Unchecked	Checked	Unchecked	Unchecked		Matriculated		Employed	General work		Stand alone brick house
667	Visit0 (Arm 2: Phase 2)		On Study	Unchecked	Unchecked	Unchecked	Unchecked	Unchecked	Unchecked	Unchecked	Unchecked	Unchecked		20	Female	No	Black		South African		Sotho		Single		No	.	.	.	.	.	.	.	.	.	.	.	.	Unchecked	Unchecked	Checked	Unchecked	Unchecked		Tertiary education		Parents			Stand alone brick house
668	Visit0 (Arm 2: Phase 2)		On Study	Unchecked	Unchecked	Unchecked	Unchecked	Unchecked	Unchecked	Unchecked	Unchecked	Unchecked		22	Female	No	Black		South African		Sotho		Single		No	.	.	.	.	.	.	.	.	.	.	.	.	Unchecked	Unchecked	Checked	Unchecked	Unchecked		Tertiary education		Parents			Stand alone brick house
669	Visit0 (Arm 2: Phase 2)		On Study	Unchecked	Unchecked	Unchecked	Unchecked	Unchecked	Unchecked	Unchecked	Unchecked	Unchecked		18	Female	Unsure	Coloured/mixed race		South African		Zulu		Living together		No	.	.	.	.	.	.	.	.	.	.	.	.	Unchecked	Checked	Unchecked	Unchecked	Unchecked		Tertiary education		Parents			Shack/ Zozo
670	Visit0 (Arm 2: Phase 2)		On Study	Unchecked	Unchecked	Unchecked	Unchecked	Unchecked	Unchecked	Unchecked	Unchecked	Unchecked		24	Female	No	Black		South African		Xhosa		Single		No	.	.	.	.	.	.	.	.	.	.	.	.	Unchecked	Unchecked	Checked	Unchecked	Unchecked		Matriculated		Parents			Stand alone brick house
671	Visit0 (Arm 2: Phase 2)		On Study	Unchecked	Unchecked	Unchecked	Unchecked	Unchecked	Unchecked	Unchecked	Unchecked	Unchecked		37	Female	No	Black		South African		Zulu		Single		Yes	2	12	2	.	.	.	.	.	.	.	.	No	Unchecked	Unchecked	Checked	Unchecked	Unchecked		Matriculated		Parents			Shared house
672	Visit0 (Arm 2: Phase 2)		On Study	Unchecked	Unchecked	Unchecked	Unchecked	Unchecked	Unchecked	Unchecked	Unchecked	Unchecked		37	Female	No	Black		South African		Sotho		Single		Yes	2	21	11	.	.	.	.	.	.	.	.	No	Unchecked	Unchecked	Checked	Unchecked	Unchecked		Tertiary education		Other		Aunt and Daughter	Shared house
676	Visit0 (Arm 2: Phase 2)		On Study	Unchecked	Unchecked	Unchecked	Unchecked	Unchecked	Unchecked	Unchecked	Unchecked	Unchecked		57	Female	No	Black		South African		Zulu		Single		No	.	.	.	.	.	.	.	.	.	.	.	.	Unchecked	Checked	Unchecked	Unchecked	Unchecked		Tertiary education		Employed	Receptionist		Stand alone brick house
679	Visit0 (Arm 2: Phase 2)		On Study	Unchecked	Unchecked	Unchecked	Unchecked	Unchecked	Unchecked	Unchecked	Unchecked	Unchecked		48	Female	No	Black		Other	Zimbabwean	Zulu		including traditional or marriage		Yes	4	30	28	23	15	.	.	.	.	.	.	No	Unchecked	Checked	Unchecked	Unchecked	Unchecked		High school		Other		Husband	Room/ garage
681	Visit0 (Arm 2: Phase 2)		On Study	Unchecked	Unchecked	Unchecked	Unchecked	Unchecked	Unchecked	Unchecked	Unchecked	Unchecked		23	Female	Yes	Black		South African		Swazi		Single		No	.	.	.	.	.	.	.	.	.	.	.	.	Unchecked	Unchecked	Checked	Unchecked	Unchecked		Tertiary education		Employed	Interviewer		Shared house
683	Visit0 (Arm 2: Phase 2)		On Study	Unchecked	Unchecked	Unchecked	Unchecked	Unchecked	Unchecked	Unchecked	Unchecked	Unchecked		50	Female	No	Black		South African		Tswana		including traditional or marriage		Yes	2	30	24	.	.	.	.	.	.	.	.	No	Unchecked	Checked	Unchecked	Unchecked	Unchecked		Matriculated		Employed	Nurse		Stand alone brick house
685	Visit0 (Arm 2: Phase 2)		On Study	Unchecked	Unchecked	Unchecked	Unchecked	Unchecked	Unchecked	Unchecked	Unchecked	Unchecked		27	Female	No	Black		South African		Zulu		including traditional or marriage		Yes	2	10	4	.	.	.	.	.	.	.	.	No	Unchecked	Checked	Unchecked	Unchecked	Unchecked		Matriculated		Other		Husband income	Stand alone brick house
686	Visit0 (Arm 2: Phase 2)		On Study	Unchecked	Unchecked	Unchecked	Unchecked	Unchecked	Unchecked	Unchecked	Unchecked	Unchecked		50	Female	No	Black		South African		Zulu		Divorced		Yes	2	28	21	.	.	.	.	.	.	.	.	No	Unchecked	Unchecked	Checked	Unchecked	Unchecked		High school		Other		Rental	Stand alone brick house
687	Visit0 (Arm 2: Phase 2)		On Study	Unchecked	Unchecked	Unchecked	Unchecked	Unchecked	Unchecked	Unchecked	Unchecked	Unchecked		18	Female	No	Black		South African		Zulu		Single		No	.	.	.	.	.	.	.	.	.	.	.	.	Unchecked	Unchecked	Checked	Unchecked	Unchecked		High school		Parents			Stand alone brick house
689	Visit0 (Arm 2: Phase 2)		On Study	Unchecked	Unchecked	Unchecked	Unchecked	Unchecked	Unchecked	Unchecked	Unchecked	Unchecked		31	Female	No	Black		South African		Zulu		Single		No	.	.	.	.	.	.	.	.	.	.	.	.	Unchecked	Unchecked	Checked	Unchecked	Unchecked		Tertiary education		Other		Looking for work	Stand alone brick house
690	Visit0 (Arm 2: Phase 2)		On Study	Unchecked	Unchecked	Unchecked	Unchecked	Unchecked	Unchecked	Unchecked	Unchecked	Unchecked		29	Female	No	Black		South African		Zulu		Single		Yes	1	10	.	.	.	.	.	.	.	.	.	No	Unchecked	Unchecked	Checked	Unchecked	Unchecked		High school		Social/Disability grant			Shared house
704	Visit0 (Arm 2: Phase 2)		On Study	Unchecked	Unchecked	Unchecked	Unchecked	Unchecked	Unchecked	Unchecked	Unchecked	Unchecked		31	Female	No	Black		Other	Mozambican	Other	Portugues	Living together		Yes	4	13	10	8	1	.	.	.	.	.	.	No	Unchecked	Unchecked	Checked	Unchecked	Unchecked		Matriculated		Other		unemployed	Stand alone brick house
705	Visit0 (Arm 2: Phase 2)		On Study	Unchecked	Unchecked	Unchecked	Unchecked	Unchecked	Unchecked	Unchecked	Unchecked	Unchecked		32	Female	No	Black		South African		Sotho		Single		Yes	2	7	4	.	.	.	.	.	.	.	.	No	Unchecked	Unchecked	Checked	Unchecked	Unchecked		High school		Self-employed			Stand alone brick house
711	Visit0 (Arm 2: Phase 2)		On Study	Unchecked	Unchecked	Unchecked	Unchecked	Unchecked	Unchecked	Unchecked	Unchecked	Unchecked		27	Female	No	Black		South African		Zulu		Single		Yes	2	4	1	.	.	.	.	.	.	.	.	No	Unchecked	Unchecked	Checked	Unchecked	Unchecked		Matriculated		Social/Disability grant			Stand alone brick house
712	Visit0 (Arm 2: Phase 2)		On Study	Unchecked	Unchecked	Unchecked	Unchecked	Unchecked	Unchecked	Unchecked	Unchecked	Unchecked		49	Female	No	Black		South African		Zulu		Single		Yes	3	20	35	32	.	.	.	.	.	.	.	Yes	Checked	Unchecked	Unchecked	Unchecked	Unchecked		Primary school		Employed	Phamphlet marketing		Room/ garage
715	Visit0 (Arm 2: Phase 2)		On Study	Unchecked	Unchecked	Unchecked	Unchecked	Unchecked	Unchecked	Unchecked	Unchecked	Unchecked		29	Female	No	Black		South African		Sotho		Single		Yes	3	3	9	12	.	.	.	.	.	.	.	No	Unchecked	Unchecked	Checked	Unchecked	Unchecked		High school		Social/Disability grant			Shared house
718	Visit0 (Arm 2: Phase 2)		On Study	Unchecked	Unchecked	Unchecked	Unchecked	Unchecked	Unchecked	Unchecked	Unchecked	Unchecked		31	Female	No	Black		South African		Zulu		Single		Yes	2	11	4	.	.	.	.	.	.	.	.	No	Unchecked	Unchecked	Checked	Unchecked	Unchecked		High school		Employed			Shared house
724	Visit0 (Arm 2: Phase 2)		On Study	Unchecked	Unchecked	Unchecked	Unchecked	Unchecked	Unchecked	Unchecked	Unchecked	Unchecked		38	Female	No	Black		South African		Zulu		Single		Yes	2	12	5	.	.	.	.	.	.	.	.	Yes	Unchecked	Unchecked	Checked	Unchecked	Unchecked		High school		Employed	Peace jobs		Shack/ Zozo
725	Visit0 (Arm 2: Phase 2)		On Study	Unchecked	Unchecked	Unchecked	Unchecked	Unchecked	Unchecked	Unchecked	Unchecked	Unchecked		23	Female	No	Black		South African		Tsonga		Single		Yes	1	3	.	.	.	.	.	.	.	.	.	Yes	Unchecked	Unchecked	Checked	Unchecked	Unchecked		High school		Parents			Stand alone brick house
726	Visit0 (Arm 2: Phase 2)		On Study	Unchecked	Unchecked	Unchecked	Unchecked	Unchecked	Unchecked	Unchecked	Unchecked	Unchecked		23	Female	No	Black		South African		Zulu		Single		No	.	.	.	.	.	.	.	.	.	.	.	.	Unchecked	Unchecked	Checked	Unchecked	Unchecked		Matriculated		Parents			Shack/ Zozo
729	Visit0 (Arm 2: Phase 2)		On Study	Unchecked	Unchecked	Unchecked	Unchecked	Unchecked	Unchecked	Unchecked	Unchecked	Unchecked		27	Female	No	Black		South African		Sotho		Single		Yes	1	7	.	.	.	.	.	.	.	.	.	No	Unchecked	Unchecked	Checked	Unchecked	Unchecked		High school		Social/Disability grant			Stand alone brick house
730	Visit0 (Arm 2: Phase 2)		On Study	Unchecked	Unchecked	Unchecked	Unchecked	Unchecked	Unchecked	Unchecked	Unchecked	Unchecked		21	Female	No	Black		South African		Sotho		Single		Yes	2	4	1	.	.	.	.	.	.	.	.	No	Unchecked	Unchecked	Checked	Unchecked	Checked	Children	Matriculated		Self-employed			Room/ garage
732	Visit0 (Arm 2: Phase 2)		On Study	Unchecked	Unchecked	Unchecked	Unchecked	Unchecked	Unchecked	Unchecked	Unchecked	Unchecked		21	Female	No	Black		South African		Sotho		Single		Yes	1	3	.	.	.	.	.	.	.	.	.	No	Unchecked	Unchecked	Unchecked	Unchecked	Checked	Child	Matriculated		Self-employed			Room/ garage
734	Visit0 (Arm 2: Phase 2)		On Study	Unchecked	Unchecked	Unchecked	Unchecked	Unchecked	Unchecked	Unchecked	Unchecked	Unchecked		29	Female	No	Black		South African		Sotho		Single		Yes	1	10	.	.	.	.	.	.	.	.	.	No	Checked	Unchecked	Unchecked	Unchecked	Unchecked		High school		Self-employed			Room/ garage
737	Visit0 (Arm 2: Phase 2)		On Study	Unchecked	Unchecked	Unchecked	Unchecked	Unchecked	Unchecked	Unchecked	Unchecked	Unchecked		28	Female	No	Black		South African		Zulu		Single		Yes	2	11	5	.	.	.	.	.	.	.	.	No	Unchecked	Unchecked	Checked	Unchecked	Unchecked		Matriculated		Parents			Shack/ Zozo
739	Visit0 (Arm 2: Phase 2)		On Study	Unchecked	Unchecked	Unchecked	Unchecked	Unchecked	Unchecked	Unchecked	Unchecked	Unchecked		46	Female	No	Black		South African		Zulu		including traditional or marriage		Yes	4	25	24	11	3	.	.	.	.	.	.	No	Unchecked	Unchecked	Checked	Unchecked	Unchecked		High school		Employed	Retail Assistant		Stand alone brick house
746	Visit0 (Arm 2: Phase 2)		On Study	Unchecked	Unchecked	Unchecked	Unchecked	Unchecked	Unchecked	Unchecked	Unchecked	Unchecked		36	Female	No	Black		South African		Sotho		Single		Yes	2	14	7	.	.	.	.	.	.	.	.	No	Unchecked	Unchecked	Checked	Unchecked	Unchecked		High school		Self-employed			Shack/ Zozo
747	Visit0 (Arm 2: Phase 2)		On Study	Unchecked	Unchecked	Unchecked	Unchecked	Unchecked	Unchecked	Unchecked	Unchecked	Unchecked		22	Female	No	Black		South African		Sotho		Single		Yes	1	4	.	.	.	.	.	.	.	.	.	No	Unchecked	Checked	Unchecked	Unchecked	Unchecked		Tertiary education		Social/Disability grant			Room/ garage
749	Visit0 (Arm 2: Phase 2)		On Study	Unchecked	Unchecked	Unchecked	Unchecked	Unchecked	Unchecked	Unchecked	Unchecked	Unchecked		32	Female	No	Black		South African		Zulu		Single		Yes	2	10	2	.	.	.	.	.	.	.	.	No	Unchecked	Unchecked	Checked	Unchecked	Unchecked		High school		Social/Disability grant			Shared house
752	Visit0 (Arm 2: Phase 2)		On Study	Unchecked	Unchecked	Unchecked	Unchecked	Unchecked	Unchecked	Unchecked	Unchecked	Unchecked		44	Female	No	Black		South African		Sotho		Divorced		Yes	2	20	11	.	.	.	.	.	.	.	.	No	Checked	Unchecked	Unchecked	Unchecked	Unchecked		Matriculated		Employed	Cleaning		Flat/ cottage
753	Visit0 (Arm 2: Phase 2)		On Study	Unchecked	Unchecked	Unchecked	Unchecked	Unchecked	Unchecked	Unchecked	Unchecked	Unchecked		37	Female	No	Black		South African		Zulu		Single		No	.	.	.	.	.	.	.	.	.	.	.	.	Unchecked	Checked	Unchecked	Unchecked	Unchecked		High school		Other		Unemployed	Shack/ Zozo
754	Visit0 (Arm 2: Phase 2)		On Study	Unchecked	Unchecked	Unchecked	Unchecked	Unchecked	Unchecked	Unchecked	Unchecked	Unchecked		25	Female	No	Black		South African		Tswana		Single		Yes	2	3	2	.	.	.	.	.	.	.	.	No	Unchecked	Unchecked	Checked	Unchecked	Unchecked		Other	FET	Social/Disability grant			Shared house
757	Visit0 (Arm 2: Phase 2)		On Study	Unchecked	Unchecked	Unchecked	Unchecked	Unchecked	Unchecked	Unchecked	Unchecked	Unchecked		23	Female	No	Black		South African		Zulu		Single		Yes	1	2	.	.	.	.	.	.	.	.	.	No	Unchecked	Unchecked	Checked	Unchecked	Unchecked		Matriculated		Self-employed			Room/ garage
758	Visit0 (Arm 2: Phase 2)		On Study	Unchecked	Unchecked	Unchecked	Unchecked	Unchecked	Unchecked	Unchecked	Unchecked	Unchecked		29	Female	No	Black		South African		Zulu		Single		Yes	3	6	3	3	.	.	.	.	.	.	.	No	Unchecked	Unchecked	Checked	Unchecked	Unchecked		Matriculated		Social/Disability grant			Shared house
760	Visit0 (Arm 2: Phase 2)		On Study	Unchecked	Unchecked	Unchecked	Unchecked	Unchecked	Unchecked	Unchecked	Unchecked	Unchecked		24	Female	No	Black		South African		Xhosa		Single		No	.	.	.	.	.	.	.	.	.	.	.	.	Unchecked	Unchecked	Checked	Unchecked	Unchecked		Tertiary education		Employed	Cleaning		Shared house
766	Visit0 (Arm 2: Phase 2)		On Study	Unchecked	Unchecked	Unchecked	Unchecked	Unchecked	Unchecked	Unchecked	Unchecked	Unchecked		40	Female	No	Black		Other	Zimbabwean	Other	Shona	Living together		Yes	1	21	.	.	.	.	.	.	.	.	.	No	Unchecked	Unchecked	Unchecked	Unchecked	Checked	Partner	Tertiary education		Self-employed			Flat/ cottage
769	Visit0 (Arm 2: Phase 2)		On Study	Unchecked	Unchecked	Unchecked	Unchecked	Unchecked	Unchecked	Unchecked	Unchecked	Unchecked		42	Female	No	Black		South African		Tswana		Single		Yes	2	23	8	.	.	.	.	.	.	.	.	No	Unchecked	Unchecked	Checked	Unchecked	Unchecked		High school		Social/Disability grant			Shack/ Zozo
770	Visit0 (Arm 2: Phase 2)		On Study	Unchecked	Unchecked	Unchecked	Unchecked	Unchecked	Unchecked	Unchecked	Unchecked	Unchecked		25	Female	No	Black		South African		Zulu		Single		Yes	1	4	.	.	.	.	.	.	.	.	.	No	Unchecked	Unchecked	Checked	Unchecked	Unchecked		High school		Self-employed			Stand alone brick house
771	Visit0 (Arm 2: Phase 2)		On Study	Unchecked	Unchecked	Unchecked	Unchecked	Unchecked	Unchecked	Unchecked	Unchecked	Unchecked		40	Female	No	Black		South African		Tsonga		Single		Yes	1	9	.	.	.	.	.	.	.	.	.	No	Checked	Unchecked	Unchecked	Unchecked	Unchecked		Matriculated		Self-employed			Stand alone brick house
772	Visit0 (Arm 2: Phase 2)		On Study	Unchecked	Unchecked	Unchecked	Unchecked	Unchecked	Unchecked	Unchecked	Unchecked	Unchecked		27	Female	No	Black		South African		Zulu		Single		Yes	1	.	.	.	.	.	.	.	.	.	.	No	Checked	Unchecked	Checked	Unchecked	Unchecked		High school		Parents			Room/ garage
774	Visit0 (Arm 2: Phase 2)		On Study	Unchecked	Unchecked	Unchecked	Unchecked	Unchecked	Unchecked	Unchecked	Unchecked	Unchecked		21	Female	No	Black		South African		Zulu		Single		Yes	1	4	.	.	.	.	.	.	.	.	.	No	Unchecked	Unchecked	Unchecked	Checked	Unchecked		High school		Parents			Shared house
775	Visit0 (Arm 2: Phase 2)		On Study	Unchecked	Unchecked	Unchecked	Unchecked	Unchecked	Unchecked	Unchecked	Unchecked	Unchecked		37	Female	No	Black		South African		Xhosa		Single		Yes	1	17	.	.	.	.	.	.	.	.	.	No	Unchecked	Unchecked	Checked	Unchecked	Unchecked		Matriculated		Employed	Patrol Officer		Shack/ Zozo
778	Visit0 (Arm 2: Phase 2)		On Study	Unchecked	Unchecked	Unchecked	Unchecked	Unchecked	Unchecked	Unchecked	Unchecked	Unchecked		34	Female	No	Black		South African		Sotho		Single		Yes	2	3	10	.	.	.	.	.	.	.	.	No	Checked	Unchecked	Unchecked	Unchecked	Unchecked		Tertiary education		Employed	credit controller		Stand alone brick house
779	Visit0 (Arm 2: Phase 2)		On Study	Unchecked	Unchecked	Unchecked	Unchecked	Unchecked	Unchecked	Unchecked	Unchecked	Unchecked		34	Female	No	Black		South African		Sotho		Single		Yes	3	12	4	1	.	.	.	.	.	.	.	No	Unchecked	Unchecked	Checked	Unchecked	Unchecked		High school		Other		Child grant	Other
782	Visit0 (Arm 2: Phase 2)		On Study	Unchecked	Unchecked	Unchecked	Unchecked	Unchecked	Unchecked	Unchecked	Unchecked	Unchecked		53	Female	Yes	Black		Other	Zimbabwean	Zulu		including traditional or marriage		Yes	4	34	29	27	19	.	.	.	.	.	.	No	Unchecked	Checked	Unchecked	Unchecked	Unchecked		Primary school		Employed	Part-time domestic worker		Shack/ Zozo
783	Visit0 (Arm 2: Phase 2)		On Study	Unchecked	Unchecked	Unchecked	Unchecked	Unchecked	Unchecked	Unchecked	Unchecked	Unchecked		38	Female	No	Black		South African		Tswana		Single		No	.	.	.	.	.	.	.	.	.	.	.	.	Unchecked	Unchecked	Checked	Unchecked	Unchecked		High school		Parents			Shared house
789	Visit0 (Arm 2: Phase 2)		On Study	Unchecked	Unchecked	Unchecked	Unchecked	Unchecked	Unchecked	Unchecked	Unchecked	Unchecked		21	Female	No	Black		South African		Zulu		Single		No	.	.	.	.	.	.	.	.	.	.	.	.	Unchecked	Unchecked	Checked	Unchecked	Unchecked		Matriculated		Parents			Shack/ Zozo
793	Visit0 (Arm 2: Phase 2)		On Study	Unchecked	Unchecked	Unchecked	Unchecked	Unchecked	Unchecked	Unchecked	Unchecked	Unchecked		39	Female	No	Black		South African		Zulu		Single		Yes	5	20	18	16	14	9	.	.	.	.	.	No	Unchecked	Unchecked	Checked	Unchecked	Unchecked		High school		Parents			Stand alone brick house
795	Visit0 (Arm 2: Phase 2)		On Study	Unchecked	Unchecked	Unchecked	Unchecked	Unchecked	Unchecked	Unchecked	Unchecked	Unchecked		26	Female	No	Black		South African		Zulu		Single		Yes	2	7	5	.	.	.	.	.	.	.	.	No	Unchecked	Unchecked	Checked	Unchecked	Unchecked		Matriculated		Parents			Shared house
796	Visit0 (Arm 2: Phase 2)		On Study	Unchecked	Unchecked	Unchecked	Unchecked	Unchecked	Unchecked	Unchecked	Unchecked	Unchecked		20	Female	No	Black		South African		Tswana		Single		No	.	.	.	.	.	.	.	.	.	.	.	.	Unchecked	Unchecked	Checked	Unchecked	Unchecked		Tertiary education		Employed	Promotions		Shared house
797	Visit0 (Arm 2: Phase 2)		On Study	Unchecked	Unchecked	Unchecked	Unchecked	Unchecked	Unchecked	Unchecked	Unchecked	Unchecked		36	Female	No	Black		South African		Zulu		Single		Yes	3	18	10	6	.	.	.	.	.	.	.	No	Unchecked	Unchecked	Checked	Unchecked	Unchecked		High school		Social/Disability grant			Shared house
799	Visit0 (Arm 2: Phase 2)		On Study	Unchecked	Unchecked	Unchecked	Unchecked	Unchecked	Unchecked	Unchecked	Unchecked	Unchecked		44	Female	No	Black		South African		Xhosa		Divorced		Yes	2	21	15	.	.	.	.	.	.	.	.	No	Unchecked	Unchecked	Unchecked	Unchecked	Checked	Daughter 15 years old	Tertiary education		Self-employed			Stand alone brick house
802	Visit0 (Arm 2: Phase 2)		On Study	Unchecked	Unchecked	Unchecked	Unchecked	Unchecked	Unchecked	Unchecked	Unchecked	Unchecked		31	Female	No	Black		South African		Zulu		Single		Yes	.	.	.	.	.	.	.	.	.	.	.	.	Unchecked	Unchecked	Checked	Unchecked	Unchecked		Matriculated		Employed	COSEMETIC/Temp		Stand alone brick house
803	Visit0 (Arm 2: Phase 2)		On Study	Unchecked	Unchecked	Unchecked	Unchecked	Unchecked	Unchecked	Unchecked	Unchecked	Unchecked		20	Female	No	Black		South African		Tswana		Single		No	.	.	.	.	.	.	.	.	.	.	.	.	Unchecked	Unchecked	Checked	Unchecked	Unchecked		Matriculated		Parents			Stand alone brick house
805	Visit0 (Arm 2: Phase 2)		On Study	Unchecked	Unchecked	Unchecked	Unchecked	Unchecked	Unchecked	Unchecked	Unchecked	Unchecked		20	Female	No	Black		South African		Tsonga		Single		Yes	1	1	.	.	.	.	.	.	.	.	.	No	Unchecked	Unchecked	Checked	Unchecked	Unchecked		Matriculated		Parents			Stand alone brick house
812	Visit0 (Arm 2: Phase 2)		On Study	Unchecked	Unchecked	Unchecked	Unchecked	Unchecked	Unchecked	Unchecked	Unchecked	Unchecked		34	Female	No	Black		South African		Sotho		Single		Yes	1	12	.	.	.	.	.	.	.	.	.	No	Unchecked	Unchecked	Checked	Unchecked	Unchecked		Tertiary education		Employed	Receiptionist/PA		Stand alone brick house
818	Visit0 (Arm 2: Phase 2)		On Study	Unchecked	Unchecked	Unchecked	Unchecked	Unchecked	Unchecked	Unchecked	Unchecked	Unchecked		32	Female	No	Black		South African		Zulu		Single		Yes	2	5	2	.	.	.	.	.	.	.	.	No	Unchecked	Unchecked	Checked	Unchecked	Unchecked		Tertiary education		Employed	Consultant		Stand alone brick house
825	Visit0 (Arm 2: Phase 2)		On Study	Unchecked	Unchecked	Unchecked	Unchecked	Unchecked	Unchecked	Unchecked	Unchecked	Unchecked		57	Female	No	Black		South African		Zulu		including traditional or marriage		Yes	6	39	38	33	32	27	21	.	.	.	.	Yes	Unchecked	Unchecked	Checked	Unchecked	Unchecked		Primary school		Other		Unemployed	Room/ garage
842	Visit0 (Arm 2: Phase 2)		On Study	Unchecked	Unchecked	Unchecked	Unchecked	Unchecked	Unchecked	Unchecked	Unchecked	Unchecked		25	Female	No	Black		South African		Zulu		Single		Yes	2	5	2	.	.	.	.	.	.	.	.	No	Unchecked	Unchecked	Checked	Unchecked	Unchecked		High school		Social/Disability grant			Shared house
847	Visit0 (Arm 2: Phase 2)		On Study	Unchecked	Unchecked	Unchecked	Unchecked	Unchecked	Unchecked	Unchecked	Unchecked	Unchecked		21	Female	No	Black		South African		Zulu		Single		Yes	1	1	.	.	.	.	.	.	.	.	.	No	Unchecked	Unchecked	Checked	Unchecked	Unchecked		Matriculated		Parents			Shared house
848	Visit0 (Arm 2: Phase 2)		On Study	Unchecked	Unchecked	Unchecked	Unchecked	Unchecked	Unchecked	Unchecked	Unchecked	Unchecked		38	Female	No	Black		South African		North Sotho		Single		Yes	3	20	15	7	.	.	.	.	.	.	.	No	Unchecked	Checked	Unchecked	Unchecked	Unchecked		High school		Parents			Shared house
854	Visit0 (Arm 2: Phase 2)		On Study	Unchecked	Unchecked	Unchecked	Unchecked	Unchecked	Unchecked	Unchecked	Unchecked	Unchecked		35	Female	No	Black		South African		Zulu		Single		No	.	.	.	.	.	.	.	.	.	.	.	.	Unchecked	Unchecked	Checked	Unchecked	Unchecked		Tertiary education		Employed	Administrator		Stand alone brick house
856	Visit0 (Arm 2: Phase 2)		On Study	Unchecked	Unchecked	Unchecked	Unchecked	Unchecked	Unchecked	Unchecked	Unchecked	Unchecked		39	Female	No	Black		South African		Zulu		Divorced		Yes	4	20	18	11	9	.	.	.	.	.	.	No	Unchecked	Unchecked	Checked	Unchecked	Unchecked		Matriculated		Employed	Domestic worker		Room/ garage
859	Visit0 (Arm 2: Phase 2)		On Study	Unchecked	Unchecked	Unchecked	Unchecked	Unchecked	Unchecked	Unchecked	Unchecked	Unchecked		36	Female	No	Black		South African		Sotho		Single		Yes	3	11	9	3	.	.	.	.	.	.	.	No	Unchecked	Unchecked	Checked	Unchecked	Unchecked		Matriculated		Social/Disability grant			Shared house
868	Visit0 (Arm 2: Phase 2)		On Study	Unchecked	Unchecked	Unchecked	Unchecked	Unchecked	Unchecked	Unchecked	Unchecked	Unchecked		33	Female	No	Black		South African		Zulu		Single		Yes	1	9	.	.	.	.	.	.	.	.	.	No	Checked	Unchecked	Unchecked	Unchecked	Unchecked		Matriculated		Self-employed			Shack/ Zozo
869	Visit0 (Arm 2: Phase 2)		On Study	Unchecked	Unchecked	Unchecked	Unchecked	Unchecked	Unchecked	Unchecked	Unchecked	Unchecked		24	Female	No	Black		South African		Sotho		Living together		Yes	1	5	.	.	.	.	.	.	.	.	.	.	Unchecked	Unchecked	Unchecked	Unchecked	Checked	Living together	Matriculated		Social/Disability grant			Stand alone brick house
871	Visit0 (Arm 2: Phase 2)		On Study	Unchecked	Unchecked	Unchecked	Unchecked	Unchecked	Unchecked	Unchecked	Unchecked	Unchecked		32	Female	No	Black		South African		Xhosa		Single		Yes	1	3	.	.	.	.	.	.	.	.	.	No	Unchecked	Unchecked	Checked	Unchecked	Unchecked		Tertiary education		Employed	DATA ADMINISTRATOR		Stand alone brick house
873	Visit0 (Arm 2: Phase 2)		On Study	Unchecked	Unchecked	Unchecked	Unchecked	Unchecked	Unchecked	Unchecked	Unchecked	Unchecked		44	Female	No	Black		South African		Sotho		including traditional or marriage		Yes	3	28	24	9	.	.	.	.	.	.	.	No	Unchecked	Unchecked	Checked	Unchecked	Unchecked		Matriculated		Other			Stand alone brick house
874	Visit0 (Arm 2: Phase 2)		On Study	Unchecked	Unchecked	Unchecked	Unchecked	Unchecked	Unchecked	Unchecked	Unchecked	Unchecked		35	Female	No	Black		South African		Tswana		Single		Yes	2	15	10	.	.	.	.	.	.	.	.	Yes	Unchecked	Unchecked	Checked	Unchecked	Unchecked		High school		Employed	CASHIER		Shared house
880	Visit0 (Arm 2: Phase 2)		On Study	Unchecked	Unchecked	Unchecked	Unchecked	Unchecked	Unchecked	Unchecked	Unchecked	Unchecked		41	Female	No	Black		South African		Sotho		Single		Yes	1	2	.	.	.	.	.	.	.	.	.	Yes	Checked	Unchecked	Unchecked	Unchecked	Unchecked		Tertiary education		Employed	Beauty Consultant		Room/ garage
881	Visit0 (Arm 2: Phase 2)		On Study	Unchecked	Unchecked	Unchecked	Unchecked	Unchecked	Unchecked	Unchecked	Unchecked	Unchecked		46	Female	No	Black		South African		Zulu		Living together		Yes	2	23	12	.	.	.	.	.	.	.	.	No	Unchecked	Unchecked	Unchecked	Unchecked	Checked	Living together	Matriculated		Employed	General Assistant		Stand alone brick house
882	Visit0 (Arm 2: Phase 2)		On Study	Unchecked	Unchecked	Unchecked	Unchecked	Unchecked	Unchecked	Unchecked	Unchecked	Unchecked		25	Female	No	Black		South African		Zulu		Single		Yes	1	2	.	.	.	.	.	.	.	.	.	No	Unchecked	Unchecked	Checked	Unchecked	Unchecked		Matriculated		Employed	Educator Lethuthand daycare		Shared house
883	Visit0 (Arm 2: Phase 2)		On Study	Unchecked	Unchecked	Unchecked	Unchecked	Unchecked	Unchecked	Unchecked	Unchecked	Unchecked		26	Female	No	Black		South African		Swazi		Single		Yes	1	6	.	.	.	.	.	.	.	.	.	No	Unchecked	Unchecked	Checked	Unchecked	Unchecked		Tertiary education		Self-employed			Room/ garage
885	Visit0 (Arm 2: Phase 2)		On Study	Unchecked	Unchecked	Unchecked	Unchecked	Unchecked	Unchecked	Unchecked	Unchecked	Unchecked		36	Female	No	Coloured/mixed race		South African		Zulu		Single		Yes	3	18	11	2	.	.	.	.	.	.	.	No	Unchecked	Unchecked	Unchecked	Unchecked	Checked	kids	Tertiary education		Employed	HR occupation		Stand alone brick house
886	Visit0 (Arm 2: Phase 2)		On Study	Unchecked	Unchecked	Unchecked	Unchecked	Unchecked	Unchecked	Unchecked	Unchecked	Unchecked		31	Female	No	Black		South African		Tsonga		Living together		Yes	1	13	.	.	.	.	.	.	.	.	.	No	Unchecked	Checked	Unchecked	Unchecked	Unchecked		Matriculated		Employed	Shoprite Cashier		Room/ garage
892	Visit0 (Arm 2: Phase 2)		On Study	Unchecked	Unchecked	Unchecked	Unchecked	Unchecked	Unchecked	Unchecked	Unchecked	Unchecked		33	Female	No	Black		South African		Sotho		Single		Yes	2	7	5	.	.	.	.	.	.	.	.	No	Unchecked	Unchecked	Unchecked	Unchecked	Checked	Both kids	Other	Studied for 2 years at UNIQWA	Other		EPWP at BARA	Room/ garage
893	Visit0 (Arm 2: Phase 2)		On Study	Unchecked	Unchecked	Unchecked	Unchecked	Unchecked	Unchecked	Unchecked	Unchecked	Unchecked		42	Female	No	Black		South African		Xhosa		Single		No	.	.	.	.	.	.	.	.	.	.	.	.	Unchecked	Unchecked	Checked	Unchecked	Unchecked		Tertiary education		Parents			Stand alone brick house
896	Visit0 (Arm 2: Phase 2)		On Study	Unchecked	Unchecked	Unchecked	Unchecked	Unchecked	Unchecked	Unchecked	Unchecked	Unchecked		46	Female	No	Black		South African		Zulu		Single		Yes	2	22	15	.	.	.	.	.	.	.	.	No	Unchecked	Unchecked	Checked	Unchecked	Unchecked		Primary school		Self-employed			Room/ garage
902	Visit0 (Arm 2: Phase 2)		On Study	Unchecked	Unchecked	Unchecked	Unchecked	Unchecked	Unchecked	Unchecked	Unchecked	Unchecked		25	Female	No	Black		South African		Zulu		Single		Yes	3	10	8	3	.	.	.	.	.	.	.	No	Unchecked	Unchecked	Checked	Unchecked	Unchecked		High school		Self-employed			Stand alone brick house
906	Visit0 (Arm 2: Phase 2)		On Study	Unchecked	Unchecked	Unchecked	Unchecked	Unchecked	Unchecked	Unchecked	Unchecked	Unchecked		24	Female	No	Black		South African		Zulu		Single		No	.	.	.	.	.	.	.	.	.	.	.	.	Unchecked	Unchecked	Checked	Unchecked	Unchecked		Tertiary education		Parents			Stand alone brick house
908	Visit0 (Arm 2: Phase 2)		On Study	Unchecked	Unchecked	Unchecked	Unchecked	Unchecked	Unchecked	Unchecked	Unchecked	Unchecked		49	Female	No	Black		South African		Tswana		Single		Yes	2	30	23	.	.	.	.	.	.	.	.	No	Checked	Unchecked	Unchecked	Unchecked	Unchecked		High school		Other		Unemployed	Shack/ Zozo
911	Visit0 (Arm 2: Phase 2)		On Study	Unchecked	Unchecked	Unchecked	Unchecked	Unchecked	Unchecked	Unchecked	Unchecked	Unchecked		38	Female	No	Black		South African		Venda		Single		No	.	.	.	.	.	.	.	.	.	.	.	.	Checked	Unchecked	Unchecked	Unchecked	Unchecked		High school		Employed			Room/ garage
916	Visit0 (Arm 2: Phase 2)		On Study	Unchecked	Unchecked	Unchecked	Unchecked	Unchecked	Unchecked	Unchecked	Unchecked	Unchecked		31	Female	No	Black		South African		Xhosa		Single		Yes	2	12	7	.	.	.	.	.	.	.	.	No	Checked	Unchecked	Unchecked	Unchecked	Unchecked		Matriculated		Social/Disability grant			Shack/ Zozo
917	Visit0 (Arm 2: Phase 2)		On Study	Unchecked	Unchecked	Unchecked	Unchecked	Unchecked	Unchecked	Unchecked	Unchecked	Unchecked		49	Female	No	Black		South African		Zulu		Living together		Yes	1	30	.	.	.	.	.	.	.	.	.	No	Unchecked	Unchecked	Unchecked	Unchecked	Checked	Partner	Matriculated		Employed	Ward Assistant		Room/ garage
918	Visit0 (Arm 2: Phase 2)		On Study	Unchecked	Unchecked	Unchecked	Unchecked	Unchecked	Unchecked	Unchecked	Unchecked	Unchecked		49	Female	No	Black		South African		Tsonga		Single		Yes	2	33	21	.	.	.	.	.	.	.	.	No	Unchecked	Unchecked	Checked	Unchecked	Unchecked		High school		Other		Tenants	Shared house
919	Visit0 (Arm 2: Phase 2)		On Study	Unchecked	Unchecked	Unchecked	Unchecked	Unchecked	Unchecked	Unchecked	Unchecked	Unchecked		37	Female	No	Black		South African		Zulu		Single		Yes	2	16	10	.	.	.	.	.	.	.	.	No	Unchecked	Unchecked	Checked	Unchecked	Unchecked		Matriculated		Employed	cashier		Room/ garage
921	Visit0 (Arm 2: Phase 2)		On Study	Unchecked	Unchecked	Unchecked	Unchecked	Unchecked	Unchecked	Unchecked	Unchecked	Unchecked		27	Female	No	Black		South African		Zulu		Single		Yes	1	3	.	.	.	.	.	.	.	.	.	No	Unchecked	Unchecked	Checked	Unchecked	Unchecked		Matriculated		Employed	Cashier		Shared house
923	Visit0 (Arm 2: Phase 2)		On Study	Unchecked	Unchecked	Unchecked	Unchecked	Unchecked	Unchecked	Unchecked	Unchecked	Unchecked		22	Female	No	Black		South African		Xhosa		Single		Yes	1	2	.	.	.	.	.	.	.	.	.	No	Unchecked	Unchecked	Checked	Unchecked	Unchecked		Matriculated		Parents			Room/ garage
924	Visit0 (Arm 2: Phase 2)		On Study	Unchecked	Unchecked	Unchecked	Unchecked	Unchecked	Unchecked	Unchecked	Unchecked	Unchecked		26	Female	No	Black		South African		Tswana		Single		No	.	.	.	.	.	.	.	.	.	.	.	.	Checked	Unchecked	Unchecked	Unchecked	Unchecked		Matriculated		Self-employed			Room/ garage
925	Visit0 (Arm 2: Phase 2)		On Study	Unchecked	Unchecked	Unchecked	Unchecked	Unchecked	Unchecked	Unchecked	Unchecked	Unchecked		33	Female	No	Black		South African		North Sotho		including traditional or marriage		Yes	3	11	6	2	.	.	.	.	.	.	.	No	Unchecked	Unchecked	Checked	Unchecked	Unchecked		Tertiary education		Employed	Book Keeper		Room/ garage
928	Visit0 (Arm 2: Phase 2)		On Study	Unchecked	Unchecked	Unchecked	Unchecked	Unchecked	Unchecked	Unchecked	Unchecked	Unchecked		32	Female	No	Black		South African		Zulu		Single		Yes	1	10	.	.	.	.	.	.	.	.	.	No	Unchecked	Unchecked	Unchecked	Unchecked	Checked	with my son	High school		Employed	Cashier		Room/ garage
931	Visit0 (Arm 2: Phase 2)		On Study	Unchecked	Unchecked	Unchecked	Unchecked	Unchecked	Unchecked	Unchecked	Unchecked	Unchecked		33	Female	No	Black		South African		Zulu		Single		Yes	2	17	12	.	.	.	.	.	.	.	.	No	Unchecked	Unchecked	Checked	Unchecked	Unchecked		Matriculated		Employed	Sale Assistance		Stand alone brick house
942	Visit0 (Arm 2: Phase 2)		On Study	Unchecked	Unchecked	Unchecked	Unchecked	Unchecked	Unchecked	Unchecked	Unchecked	Unchecked		49	Female	No	Black		South African		Xhosa		including traditional or marriage		Yes	4	26	21	13	9	.	.	.	.	.	.	No	Unchecked	Unchecked	Checked	Unchecked	Unchecked		Tertiary education		Employed	Nursing		Shared house
943	Visit0 (Arm 2: Phase 2)		On Study	Unchecked	Unchecked	Unchecked	Unchecked	Unchecked	Unchecked	Unchecked	Unchecked	Unchecked		44	Female	No	Black		South African		Venda		including traditional or marriage		Yes	4	20	13	7	7	.	.	.	.	.	.	No	Unchecked	Checked	Unchecked	Unchecked	Unchecked		Tertiary education		Employed	lenmet(nurse)		Stand alone brick house
944	Visit0 (Arm 2: Phase 2)		On Study	Unchecked	Unchecked	Unchecked	Unchecked	Unchecked	Unchecked	Unchecked	Unchecked	Unchecked		39	Female	No	Black		South African		Zulu		including traditional or marriage		Yes	3	17	11	5	.	.	.	.	.	.	.	No	Unchecked	Unchecked	Checked	Unchecked	Unchecked		High school		Employed	Merchandiser		Other
947	Visit0 (Arm 2: Phase 2)		On Study	Unchecked	Unchecked	Unchecked	Unchecked	Unchecked	Unchecked	Unchecked	Unchecked	Unchecked		36	Female	No	Black		South African		Zulu		Single		Yes	1	15	.	.	.	.	.	.	.	.	.	No	Unchecked	Unchecked	Checked	Unchecked	Unchecked		Other	Higher certificate	Self-employed			Stand alone brick house
949	Visit0 (Arm 2: Phase 2)		On Study	Unchecked	Unchecked	Unchecked	Unchecked	Unchecked	Unchecked	Unchecked	Unchecked	Unchecked		30	Female	No	Coloured/mixed race		South African		Other	AFRIKAANS /ENGLISH	Single		Yes	2	9	1	.	.	.	.	.	.	.	.	No	Unchecked	Unchecked	Checked	Unchecked	Unchecked		High school		Pension			Flat/ cottage
953	Visit0 (Arm 2: Phase 2)		On Study	Unchecked	Unchecked	Unchecked	Unchecked	Unchecked	Unchecked	Unchecked	Unchecked	Unchecked		36	Female	No	Black		South African		Tswana		including traditional or marriage		Yes	4	9	7	3	2	.	.	.	.	.	.	No	Unchecked	Checked	Unchecked	Unchecked	Unchecked		High school		Other		unemployed	Room/ garage
954	Visit0 (Arm 2: Phase 2)		On Study	Unchecked	Unchecked	Unchecked	Unchecked	Unchecked	Unchecked	Unchecked	Unchecked	Unchecked		26	Female	No	Black		South African		Zulu		Single		No	.	.	.	.	.	.	.	.	.	.	.	.	Unchecked	Unchecked	Checked	Unchecked	Unchecked		High school		Employed			Shared house
955	Visit0 (Arm 2: Phase 2)		On Study	Unchecked	Unchecked	Unchecked	Unchecked	Unchecked	Unchecked	Unchecked	Unchecked	Unchecked		33	Female	No	Black		South African		Zulu		Single		Yes	2	14	10	.	.	.	.	.	.	.	.	No	Unchecked	Unchecked	Checked	Unchecked	Unchecked		Tertiary education		Employed	Claim assessor		Stand alone brick house
956	Visit0 (Arm 2: Phase 2)		On Study	Unchecked	Unchecked	Unchecked	Unchecked	Unchecked	Unchecked	Unchecked	Unchecked	Unchecked		18	Female	No	Black		South African		Tswana		Single		No	.	.	.	.	.	.	.	.	.	.	.	.	Unchecked	Unchecked	Checked	Unchecked	Unchecked		Matriculated		Social/Disability grant			Stand alone brick house
957	Visit0 (Arm 2: Phase 2)		On Study	Unchecked	Unchecked	Unchecked	Unchecked	Unchecked	Unchecked	Unchecked	Unchecked	Unchecked		31	Female	No	Black		South African		Sotho		Single		Yes	2	14	5	.	.	.	.	.	.	.	.	No	Unchecked	Unchecked	Checked	Unchecked	Unchecked		Tertiary education		Self-employed			Shared house
960	Visit0 (Arm 2: Phase 2)		On Study	Unchecked	Unchecked	Unchecked	Unchecked	Unchecked	Unchecked	Unchecked	Unchecked	Unchecked		50	Female	No	Black		South African		Sotho		Single		Yes	2	23	13	.	.	.	.	.	.	.	.	No	Unchecked	Unchecked	Checked	Unchecked	Unchecked		Matriculated		Social/Disability grant			Stand alone brick house
966	Visit0 (Arm 2: Phase 2)		On Study	Unchecked	Unchecked	Unchecked	Unchecked	Unchecked	Unchecked	Unchecked	Unchecked	Unchecked		22	Female	No	Black		South African		Xhosa		Single		Yes	1	2	.	.	.	.	.	.	.	.	.	No	Unchecked	Unchecked	Checked	Unchecked	Unchecked		Matriculated		Parents			Shack/ Zozo
967	Visit0 (Arm 2: Phase 2)		On Study	Unchecked	Unchecked	Unchecked	Unchecked	Unchecked	Unchecked	Unchecked	Unchecked	Unchecked		33	Female	No	Black		South African		Tsonga		Single		Yes	2	13	2	.	.	.	.	.	.	.	.	No	Checked	Unchecked	Unchecked	Unchecked	Unchecked		Matriculated		Employed	Working at security :UNISA		Room/ garage
968	Visit0 (Arm 2: Phase 2)		On Study	Unchecked	Unchecked	Unchecked	Unchecked	Unchecked	Unchecked	Unchecked	Unchecked	Unchecked		20	Female	No	Black		South African		Zulu		Single		No	.	.	.	.	.	.	.	.	.	.	.	.	Unchecked	Unchecked	Checked	Unchecked	Unchecked		Matriculated		Parents			Shack/ Zozo
972	Visit0 (Arm 2: Phase 2)		On Study	Unchecked	Unchecked	Unchecked	Unchecked	Unchecked	Unchecked	Unchecked	Unchecked	Unchecked		25	Female	No	Black		South African		Xhosa		Single		No	.	.	.	.	.	.	.	.	.	.	.	.	Unchecked	Unchecked	Checked	Unchecked	Unchecked		Matriculated		Other		unemployed	Room/ garage
978	Visit0 (Arm 2: Phase 2)		On Study	Unchecked	Unchecked	Unchecked	Unchecked	Unchecked	Unchecked	Unchecked	Unchecked	Unchecked		18	Female	No	Black		South African		Sotho		Single		No	.	.	.	.	.	.	.	.	.	.	.	.	Unchecked	Unchecked	Checked	Unchecked	Unchecked		Matriculated		Parents			Shack/ Zozo
982	Visit0 (Arm 2: Phase 2)		On Study	Unchecked	Unchecked	Unchecked	Unchecked	Unchecked	Unchecked	Unchecked	Unchecked	Unchecked		21	Female	No	Black		South African		Sotho		Single		No	.	.	.	.	.	.	.	.	.	.	.	.	Unchecked	Unchecked	Checked	Unchecked	Unchecked		Tertiary education		Parents			Shared house
983	Visit0 (Arm 2: Phase 2)		On Study	Unchecked	Unchecked	Unchecked	Unchecked	Unchecked	Unchecked	Unchecked	Unchecked	Unchecked		20	Female	No	Black		South African		Zulu		Single		No	.	.	.	.	.	.	.	.	.	.	.	.	Unchecked	Unchecked	Checked	Unchecked	Unchecked		Matriculated		Parents			Shack/ Zozo
984	Visit0 (Arm 2: Phase 2)		On Study	Unchecked	Unchecked	Unchecked	Unchecked	Unchecked	Unchecked	Unchecked	Unchecked	Unchecked		28	Female	No	Black		South African		Xhosa		Single		Yes	2	9	8	.	.	.	.	.	.	.	.	No	Unchecked	Unchecked	Checked	Unchecked	Unchecked		No formal education		Employed	Cashier		Room/ garage
985	Visit0 (Arm 2: Phase 2)		On Study	Unchecked	Unchecked	Unchecked	Unchecked	Unchecked	Unchecked	Unchecked	Unchecked	Unchecked		21	Female	No	Black		South African		Swazi		Single		Yes	1	3	.	.	.	.	.	.	.	.	.	No	Checked	Unchecked	Unchecked	Unchecked	Unchecked		Tertiary education		Employed	Student nurse		Flat/ cottage
989	Visit0 (Arm 2: Phase 2)		On Study	Unchecked	Unchecked	Unchecked	Unchecked	Unchecked	Unchecked	Unchecked	Unchecked	Unchecked		31	Female	No	Black		South African		Xhosa		Single		Yes	3	9	7	1	.	.	.	.	.	.	.	No	Unchecked	Checked	Unchecked	Unchecked	Unchecked		Matriculated		Social/Disability grant			Stand alone brick house
992	Visit0 (Arm 2: Phase 2)		On Study	Unchecked	Unchecked	Unchecked	Unchecked	Unchecked	Unchecked	Unchecked	Unchecked	Unchecked		25	Female	No	Black		South African		Zulu		Single		Yes	1	1	.	.	.	.	.	.	.	.	.	No	Unchecked	Unchecked	Checked	Unchecked	Unchecked		High school		Other		unemployed	Shack/ Zozo
993	Visit0 (Arm 2: Phase 2)		On Study	Unchecked	Unchecked	Unchecked	Unchecked	Unchecked	Unchecked	Unchecked	Unchecked	Unchecked		22	Female	No	Black		South African		Xhosa		Single		Yes	1	4	.	.	.	.	.	.	.	.	.	No	Checked	Unchecked	Unchecked	Unchecked	Unchecked		High school		Social/Disability grant			Room/ garage
999	Visit0 (Arm 2: Phase 2)		On Study	Unchecked	Unchecked	Unchecked	Unchecked	Unchecked	Unchecked	Unchecked	Unchecked	Unchecked		51	Female	No	Black		South African		Zulu		Single		Yes	4	32	29	22	16	.	.	.	.	.	.	No	Unchecked	Unchecked	Checked	Unchecked	Unchecked		High school		Self-employed			Shared house
1002	Visit0 (Arm 2: Phase 2)		On Study	Unchecked	Unchecked	Unchecked	Unchecked	Unchecked	Unchecked	Unchecked	Unchecked	Unchecked		39	Female	No	Black		South African		Sotho		Single		Yes	5	19	13	8	8	6	.	.	.	.	.	No	Unchecked	Unchecked	Checked	Unchecked	Unchecked		High school		Social/Disability grant			Stand alone brick house
1003	Visit0 (Arm 2: Phase 2)		On Study	Unchecked	Unchecked	Unchecked	Unchecked	Unchecked	Unchecked	Unchecked	Unchecked	Unchecked		25	Female	No	Black		South African		Zulu		Single		Yes	2	5	2	.	.	.	.	.	.	.	.	No	Checked	Unchecked	Unchecked	Unchecked	Unchecked		High school		Social/Disability grant			Shack/ Zozo
1005	Visit0 (Arm 2: Phase 2)		On Study	Unchecked	Unchecked	Unchecked	Unchecked	Unchecked	Unchecked	Unchecked	Unchecked	Unchecked		25	Female	No	Black		South African		North Sotho		Single		Yes	1	5	.	.	.	.	.	.	.	.	.	No	Unchecked	Unchecked	Checked	Unchecked	Unchecked		Other	Marketing learnership	Parents			Stand alone brick house
1006	Visit0 (Arm 2: Phase 2)		On Study	Unchecked	Unchecked	Unchecked	Unchecked	Unchecked	Unchecked	Unchecked	Unchecked	Unchecked		44	Female	No	Black		South African		Xhosa		Single		Yes	3	14	11	7	.	.	.	.	.	.	.	No	Checked	Unchecked	Unchecked	Unchecked	Unchecked		Matriculated		Employed	Rand show		Room/ garage
1009	Visit0 (Arm 2: Phase 2)		On Study	Unchecked	Unchecked	Unchecked	Unchecked	Unchecked	Unchecked	Unchecked	Unchecked	Unchecked		21	Female	No	Black		South African		Zulu		Single		Yes	1	4	.	.	.	.	.	.	.	.	.	No	Unchecked	Unchecked	Checked	Unchecked	Unchecked		High school		Social/Disability grant			Shack/ Zozo
1011	Visit0 (Arm 2: Phase 2)		On Study	Unchecked	Unchecked	Unchecked	Unchecked	Unchecked	Unchecked	Unchecked	Unchecked	Unchecked		26	Female	No	Black		South African		Zulu		Single		Yes	2	6	5	.	.	.	.	.	.	.	.	No	Unchecked	Unchecked	Checked	Unchecked	Unchecked		High school		Social/Disability grant			Stand alone brick house
1012	Visit0 (Arm 2: Phase 2)		On Study	Unchecked	Unchecked	Unchecked	Unchecked	Unchecked	Unchecked	Unchecked	Unchecked	Unchecked		24	Female	No	Coloured/mixed race		South African		Zulu		Single		Yes	1	4	.	.	.	.	.	.	.	.	.	No	Unchecked	Unchecked	Checked	Unchecked	Unchecked		Matriculated		Social/Disability grant			Shared house
1013	Visit0 (Arm 2: Phase 2)		On Study	Unchecked	Unchecked	Unchecked	Unchecked	Unchecked	Unchecked	Unchecked	Unchecked	Unchecked		26	Female	No	Black		South African		Zulu		Single		No	.	.	.	.	.	.	.	.	.	.	.	.	Unchecked	Unchecked	Checked	Unchecked	Unchecked		High school		Self-employed			Shared house
1015	Visit0 (Arm 2: Phase 2)		On Study	Unchecked	Unchecked	Unchecked	Unchecked	Unchecked	Unchecked	Unchecked	Unchecked	Unchecked		22	Female	No	Black		South African		Venda		Single		Yes	1	7	.	.	.	.	.	.	.	.	.	No	Unchecked	Unchecked	Checked	Unchecked	Unchecked		Tertiary education		Parents			Room/ garage
1021	Visit0 (Arm 2: Phase 2)		On Study	Unchecked	Unchecked	Unchecked	Unchecked	Unchecked	Unchecked	Unchecked	Unchecked	Unchecked		24	Female	No	Black		South African		Zulu		Single		No	.	.	.	.	.	.	.	.	.	.	.	.	Unchecked	Unchecked	Checked	Unchecked	Unchecked		Tertiary education		Self-employed			Room/ garage
1024	Visit0 (Arm 2: Phase 2)		On Study	Unchecked	Unchecked	Unchecked	Unchecked	Unchecked	Unchecked	Unchecked	Unchecked	Unchecked		42	Female	No	Black		South African		Zulu		Living together		Yes	2	12	8	.	.	.	.	.	.	.	.	Yes	Unchecked	Checked	Unchecked	Unchecked	Unchecked		Primary school		Other		unemployed	Shack/ Zozo
1025	Visit0 (Arm 2: Phase 2)		On Study	Unchecked	Unchecked	Unchecked	Unchecked	Unchecked	Unchecked	Unchecked	Unchecked	Unchecked		27	Female	No	Black		South African		Zulu		Single		Yes	2	8	4	.	.	.	.	.	.	.	.	No	Unchecked	Unchecked	Checked	Unchecked	Unchecked		High school		Social/Disability grant			Shared house
1030	Visit0 (Arm 2: Phase 2)		On Study	Unchecked	Unchecked	Unchecked	Unchecked	Unchecked	Unchecked	Unchecked	Unchecked	Unchecked		33	Female	No	Black		South African		Zulu		including traditional or marriage		Yes	3	16	9	2	.	.	.	.	.	.	.	No	Unchecked	Checked	Unchecked	Unchecked	Unchecked		Matriculated		Self-employed			Shared house
1032	Visit0 (Arm 2: Phase 2)		On Study	Unchecked	Unchecked	Unchecked	Unchecked	Unchecked	Unchecked	Unchecked	Unchecked	Unchecked		25	Female	No	Black		South African		Zulu		Single		Yes	1	3	.	.	.	.	.	.	.	.	.	No	Unchecked	Unchecked	Checked	Unchecked	Unchecked		Matriculated		Self-employed			Shack/ Zozo
1035	Visit0 (Arm 2: Phase 2)		On Study	Unchecked	Unchecked	Unchecked	Unchecked	Unchecked	Unchecked	Unchecked	Unchecked	Unchecked		30	Female	No	Black		South African		Xhosa		Single		Yes	4	13	11	6	5	.	.	.	.	.	.	No	Checked	Unchecked	Unchecked	Unchecked	Unchecked		High school		Social/Disability grant			Shack/ Zozo
1038	Visit0 (Arm 2: Phase 2)		On Study	Unchecked	Unchecked	Unchecked	Unchecked	Unchecked	Unchecked	Unchecked	Unchecked	Unchecked		39	Female	No	Black		South African		Zulu		Single		Yes	2	14	7	.	.	.	.	.	.	.	.	No	Checked	Unchecked	Unchecked	Unchecked	Unchecked		Tertiary education		Employed	Mafoko security		Room/ garage
1040	Visit0 (Arm 2: Phase 2)		On Study	Unchecked	Unchecked	Unchecked	Unchecked	Unchecked	Unchecked	Unchecked	Unchecked	Unchecked		31	Female	No	Black		South African		Venda		Single		Yes	1	10	.	.	.	.	.	.	.	.	.	No	Unchecked	Unchecked	Checked	Unchecked	Unchecked		High school		Social/Disability grant			Shared house
1044	Visit0 (Arm 2: Phase 2)		On Study	Unchecked	Unchecked	Unchecked	Unchecked	Unchecked	Unchecked	Unchecked	Unchecked	Unchecked		59	Female	No	Black		South African		Zulu		including traditional or marriage		Yes	2	44	32	.	.	.	.	.	.	.	.	Yes	Unchecked	Checked	Unchecked	Unchecked	Unchecked		No formal education		Social/Disability grant			Stand alone brick house
1046	Visit0 (Arm 2: Phase 2)		On Study	Unchecked	Unchecked	Unchecked	Unchecked	Unchecked	Unchecked	Unchecked	Unchecked	Unchecked		37	Female	No	Black		South African		Xhosa		Single		Yes	1	17	.	.	.	.	.	.	.	.	.	No	Unchecked	Unchecked	Checked	Unchecked	Unchecked		Tertiary education		Other		Unemployed	Flat/ cottage
1047	Visit0 (Arm 2: Phase 2)		On Study	Unchecked	Unchecked	Unchecked	Unchecked	Unchecked	Unchecked	Unchecked	Unchecked	Unchecked		30	Female	No	Black		South African		Zulu		Single		Yes	2	12	4	.	.	.	.	.	.	.	.	No	Unchecked	Unchecked	Checked	Unchecked	Unchecked		High school		Self-employed			Shack/ Zozo
1050	Visit0 (Arm 2: Phase 2)		On Study	Unchecked	Unchecked	Unchecked	Unchecked	Unchecked	Unchecked	Unchecked	Unchecked	Unchecked		23	Female	No	Black		South African		Zulu		Single		No	.	.	.	.	.	.	.	.	.	.	.	.	Unchecked	Unchecked	Checked	Unchecked	Unchecked		Matriculated		Other		Unemployed	Shared house
1055	Visit0 (Arm 2: Phase 2)		On Study	Unchecked	Unchecked	Unchecked	Unchecked	Unchecked	Unchecked	Unchecked	Unchecked	Unchecked		32	Female	No	Black		South African		Xhosa		Single		Yes	3	12	9	6	.	.	.	.	.	.	.	Yes	Unchecked	Unchecked	Checked	Unchecked	Unchecked		High school		Social/Disability grant			Shack/ Zozo
1056	Visit0 (Arm 2: Phase 2)		On Study	Unchecked	Unchecked	Unchecked	Unchecked	Unchecked	Unchecked	Unchecked	Unchecked	Unchecked		23	Female	No	Black		South African		Sotho		Single		Yes	1	5	.	.	.	.	.	.	.	.	.	No	Unchecked	Unchecked	Checked	Unchecked	Unchecked		High school		Parents			Flat/ cottage
1057	Visit0 (Arm 2: Phase 2)		On Study	Unchecked	Unchecked	Unchecked	Unchecked	Unchecked	Unchecked	Unchecked	Unchecked	Unchecked		24	Female	No	Black		South African		Tswana		Single		No	.	.	.	.	.	.	.	.	.	.	.	.	Unchecked	Unchecked	Checked	Unchecked	Unchecked		High school		Parents			Shared house
1058	Visit0 (Arm 2: Phase 2)		On Study	Unchecked	Unchecked	Unchecked	Unchecked	Unchecked	Unchecked	Unchecked	Unchecked	Unchecked		22	Female	No	Black		South African		Zulu		Single		Yes	1	1	.	.	.	.	.	.	.	.	.	No	Unchecked	Unchecked	Checked	Unchecked	Unchecked		Matriculated		Parents			Shared house
1063	Visit0 (Arm 2: Phase 2)		On Study	Unchecked	Unchecked	Unchecked	Unchecked	Unchecked	Unchecked	Unchecked	Unchecked	Unchecked		28	Female	No	Black		South African		Zulu		Single		Yes	2	4	2	.	.	.	.	.	.	.	.	No	Unchecked	Unchecked	Checked	Unchecked	Unchecked		Tertiary education		Parents			Stand alone brick house
1064	Visit0 (Arm 2: Phase 2)		On Study	Unchecked	Unchecked	Unchecked	Unchecked	Unchecked	Unchecked	Unchecked	Unchecked	Unchecked		23	Female	No	Black		South African		Sotho		Single		Yes	1	5	.	.	.	.	.	.	.	.	.	No	Unchecked	Unchecked	Checked	Unchecked	Unchecked		High school		Self-employed			Other
1065	Visit0 (Arm 2: Phase 2)		On Study	Unchecked	Unchecked	Unchecked	Unchecked	Unchecked	Unchecked	Unchecked	Unchecked	Unchecked		33	Female	No	Black		South African		Xhosa		Single		Yes	1	16	.	.	.	.	.	.	.	.	.	No	Unchecked	Unchecked	Unchecked	Unchecked	Checked	Partner	Matriculated		Other		Partner	Stand alone brick house
1067	Visit0 (Arm 2: Phase 2)		On Study	Unchecked	Unchecked	Unchecked	Unchecked	Unchecked	Unchecked	Unchecked	Unchecked	Unchecked		20	Female	No	Black		South African		Zulu		Single		No	.	.	.	.	.	.	.	.	.	.	.	.	Unchecked	Unchecked	Checked	Unchecked	Unchecked		Matriculated		Other		Promoter	Other
1068	Visit0 (Arm 2: Phase 2)		On Study	Unchecked	Unchecked	Unchecked	Unchecked	Unchecked	Unchecked	Unchecked	Unchecked	Unchecked		30	Female	No	Black		South African		Tswana		Single		Yes	1	12	.	.	.	.	.	.	.	.	.	No	Unchecked	Unchecked	Checked	Unchecked	Unchecked		High school		Parents			Shared house
1071	Visit0 (Arm 2: Phase 2)		On Study	Unchecked	Unchecked	Unchecked	Unchecked	Unchecked	Unchecked	Unchecked	Unchecked	Unchecked		28	Female	No	Black		South African		Xhosa		Single		Yes	3	11	4	2	.	.	.	.	.	.	.	No	Unchecked	Unchecked	Checked	Unchecked	Unchecked		High school		Social/Disability grant			Stand alone brick house
1072	Visit0 (Arm 2: Phase 2)		On Study	Unchecked	Unchecked	Unchecked	Unchecked	Unchecked	Unchecked	Unchecked	Unchecked	Unchecked		39	Female	No	Black		South African		Tswana		Single		No	.	.	.	.	.	.	.	.	.	.	.	.	Unchecked	Unchecked	Checked	Unchecked	Unchecked		Matriculated		Employed	Clerk		Stand alone brick house
1073	Visit0 (Arm 2: Phase 2)		On Study	Unchecked	Unchecked	Unchecked	Unchecked	Unchecked	Unchecked	Unchecked	Unchecked	Unchecked		56	Female	No	Black		South African		Sotho		Single		Yes	1	31	.	.	.	.	.	.	.	.	.	No	Checked	Unchecked	Unchecked	Unchecked	Unchecked		Matriculated		Employed	HR occupation		Stand alone brick house
1074	Visit0 (Arm 2: Phase 2)		On Study	Unchecked	Unchecked	Unchecked	Unchecked	Unchecked	Unchecked	Unchecked	Unchecked	Unchecked		39	Female	No	Black		South African		Zulu		Single		No	.	.	.	.	.	.	.	.	.	.	.	.	Checked	Unchecked	Unchecked	Unchecked	Unchecked		High school		Self-employed			Stand alone brick house
1075	Visit0 (Arm 2: Phase 2)		On Study	Unchecked	Unchecked	Unchecked	Unchecked	Unchecked	Unchecked	Unchecked	Unchecked	Unchecked		21	Female	No	Black		South African		Zulu		Single		No	.	.	.	.	.	.	.	.	.	.	.	.	Unchecked	Unchecked	Checked	Unchecked	Unchecked		Tertiary education		Parents			Room/ garage
1077	Visit0 (Arm 2: Phase 2)		On Study	Unchecked	Unchecked	Unchecked	Unchecked	Unchecked	Unchecked	Unchecked	Unchecked	Unchecked		25	Female	No	Black		South African		Venda		including traditional or marriage		Yes	1	7	.	.	.	.	.	.	.	.	.	No	Unchecked	Unchecked	Checked	Unchecked	Unchecked		High school		Parents			Shack/ Zozo
1082	Visit0 (Arm 2: Phase 2)		On Study	Unchecked	Unchecked	Unchecked	Unchecked	Unchecked	Unchecked	Unchecked	Unchecked	Unchecked		25	Female	No	Black		South African		Tswana		Single		Yes	1	4	.	.	.	.	.	.	.	.	.	No	Unchecked	Unchecked	Checked	Unchecked	Unchecked		Tertiary education		Parents			Stand alone brick house
1083	Visit0 (Arm 2: Phase 2)		On Study	Unchecked	Unchecked	Unchecked	Unchecked	Unchecked	Unchecked	Unchecked	Unchecked	Unchecked		47	Female	No	Black		South African		Sotho		Single		Yes	2	30	14	.	.	.	.	.	.	.	.	No	Unchecked	Unchecked	Checked	Unchecked	Unchecked		Primary school		Employed			Shack/ Zozo
1087	Visit0 (Arm 2: Phase 2)		On Study	Unchecked	Unchecked	Unchecked	Unchecked	Unchecked	Unchecked	Unchecked	Unchecked	Unchecked		59	Female	No	Black		South African		Zulu		Single		Yes	2	30	22	.	.	.	.	.	.	.	.	No	Unchecked	Unchecked	Checked	Unchecked	Unchecked		High school		Employed	Nthabiseng		Stand alone brick house
1092	Visit0 (Arm 2: Phase 2)		On Study	Unchecked	Unchecked	Unchecked	Unchecked	Unchecked	Unchecked	Unchecked	Unchecked	Unchecked		21	Female	No	Black		South African		Sotho		Single		Yes	1	5	.	.	.	.	.	.	.	.	.	No	Unchecked	Unchecked	Checked	Unchecked	Checked	With my sisters	High school		Self-employed			Other
1095	Visit0 (Arm 2: Phase 2)		On Study	Unchecked	Unchecked	Unchecked	Unchecked	Unchecked	Unchecked	Unchecked	Unchecked	Unchecked		25	Female	No	Black		South African		Zulu		Single		No	.	.	.	.	.	.	.	.	.	.	.	.	Unchecked	Unchecked	Checked	Unchecked	Unchecked		Tertiary education		Parents			Shared house
1096	Visit0 (Arm 2: Phase 2)		On Study	Unchecked	Unchecked	Unchecked	Unchecked	Unchecked	Unchecked	Unchecked	Unchecked	Unchecked		52	Female	No	Black		South African		Zulu		Single		Yes	1	23	.	.	.	.	.	.	.	.	.	No	Unchecked	Unchecked	Checked	Unchecked	Unchecked		Matriculated		Employed	Admin Clerk		Shared house
1097	Visit0 (Arm 2: Phase 2)		On Study	Unchecked	Unchecked	Unchecked	Unchecked	Unchecked	Unchecked	Unchecked	Unchecked	Unchecked		21	Female	No	Black		South African		Sotho		Single		No	.	.	.	.	.	.	.	.	.	.	.	.	Checked	Unchecked	Unchecked	Unchecked	Unchecked		Matriculated		Self-employed			Room/ garage
1099	Visit0 (Arm 2: Phase 2)		On Study	Unchecked	Unchecked	Unchecked	Unchecked	Unchecked	Unchecked	Unchecked	Unchecked	Unchecked		26	Female	No	Black		South African		Zulu		Single		Yes	1	2	.	.	.	.	.	.	.	.	.	No	Unchecked	Unchecked	Checked	Unchecked	Unchecked		High school		Employed			Room/ garage
1101	Visit0 (Arm 2: Phase 2)		On Study	Unchecked	Unchecked	Unchecked	Unchecked	Unchecked	Unchecked	Unchecked	Unchecked	Unchecked		25	Female	No	Black		South African		Xhosa		Single		Yes	1	10	.	.	.	.	.	.	.	.	.	No	Unchecked	Unchecked	Checked	Unchecked	Unchecked		Other	Computer skills	Social/Disability grant			Room/ garage
1103	Visit0 (Arm 2: Phase 2)		On Study	Unchecked	Unchecked	Unchecked	Unchecked	Unchecked	Unchecked	Unchecked	Unchecked	Unchecked		47	Female	No	Black		South African		Zulu		including traditional or marriage		Yes	3	27	18	11	.	.	.	.	.	.	.	No	Unchecked	Checked	Unchecked	Unchecked	Unchecked		Tertiary education		Employed	social auxiliary		Stand alone brick house
1104	Visit0 (Arm 2: Phase 2)		On Study	Unchecked	Unchecked	Unchecked	Unchecked	Unchecked	Unchecked	Unchecked	Unchecked	Unchecked		25	Female	No	Black		South African		Zulu		Single		Yes	1	1	.	.	.	.	.	.	.	.	.	No	Unchecked	Unchecked	Checked	Unchecked	Unchecked		Matriculated		Self-employed			Room/ garage
1105	Visit0 (Arm 2: Phase 2)		On Study	Unchecked	Unchecked	Unchecked	Unchecked	Unchecked	Unchecked	Unchecked	Unchecked	Unchecked		35	Female	No	Black		South African		Tswana		including traditional or marriage		Yes	2	7	11	.	.	.	.	.	.	.	.	No	Unchecked	Checked	Unchecked	Unchecked	Unchecked		Matriculated		Employed	admin		Stand alone brick house
1113	Visit0 (Arm 2: Phase 2)		On Study	Unchecked	Unchecked	Unchecked	Unchecked	Unchecked	Unchecked	Unchecked	Unchecked	Unchecked		53	Female	No	Black		South African		Zulu		Divorced		Yes	3	34	28	24	.	.	.	.	.	.	.	No	Checked	Unchecked	Unchecked	Unchecked	Unchecked		Matriculated		Other			Other
1115	Visit0 (Arm 2: Phase 2)		On Study	Unchecked	Unchecked	Unchecked	Unchecked	Unchecked	Unchecked	Unchecked	Unchecked	Unchecked		42	Female	No	Black		South African		North Sotho		Single		Yes	2	17	10	.	.	.	.	.	.	.	.	No	Checked	Unchecked	Unchecked	Unchecked	Unchecked		Matriculated		Employed	Nurse		Stand alone brick house
1116	Visit0 (Arm 2: Phase 2)		On Study	Unchecked	Unchecked	Unchecked	Unchecked	Unchecked	Unchecked	Unchecked	Unchecked	Unchecked		25	Female	No	Black		South African		Tswana		Single		No	.	.	.	.	.	.	.	.	.	.	.	.	Unchecked	Unchecked	Checked	Unchecked	Unchecked		Matriculated		Parents			Stand alone brick house
1117	Visit0 (Arm 2: Phase 2)		On Study	Unchecked	Unchecked	Unchecked	Unchecked	Unchecked	Unchecked	Unchecked	Unchecked	Unchecked		34	Female	No	Black		South African		Tswana		Single		Yes	2	16	6	.	.	.	.	.	.	.	.	No	Unchecked	Unchecked	Checked	Unchecked	Unchecked		High school		Employed			Stand alone brick house
1124	Visit0 (Arm 2: Phase 2)		On Study	Unchecked	Unchecked	Unchecked	Unchecked	Unchecked	Unchecked	Unchecked	Unchecked	Unchecked		20	Female	No	Black		South African		Sotho		Single		No	.	.	.	.	.	.	.	.	.	.	.	.	Unchecked	Unchecked	Checked	Unchecked	Unchecked		Matriculated		Social/Disability grant			Shared house
1125	Visit0 (Arm 2: Phase 2)		On Study	Unchecked	Unchecked	Unchecked	Unchecked	Unchecked	Unchecked	Unchecked	Unchecked	Unchecked		25	Female	No	Black		South African		Zulu		Single		Yes	1	2	.	.	.	.	.	.	.	.	.	No	Unchecked	Unchecked	Checked	Unchecked	Unchecked		High school		Other		Uncle	Shared house
1130	Visit0 (Arm 2: Phase 2)		On Study	Unchecked	Unchecked	Unchecked	Unchecked	Unchecked	Unchecked	Unchecked	Unchecked	Unchecked		18	Female	No	Black		South African		Sotho		Single		No	.	.	.	.	.	.	.	.	.	.	.	.	Unchecked	Unchecked	Checked	Unchecked	Unchecked		High school		Parents			Shack/ Zozo
1131	Visit0 (Arm 2: Phase 2)		On Study	Unchecked	Unchecked	Unchecked	Unchecked	Unchecked	Unchecked	Unchecked	Unchecked	Unchecked		34	Female	No	Black		South African		Tsonga		Living together		Yes	1	7	.	.	.	.	.	.	.	.	.	No	Unchecked	Checked	Unchecked	Unchecked	Unchecked		Matriculated		Employed	General worker		Shack/ Zozo
1135	Visit0 (Arm 2: Phase 2)		On Study	Unchecked	Unchecked	Unchecked	Unchecked	Unchecked	Unchecked	Unchecked	Unchecked	Unchecked		32	Female	No	Black		South African		Xhosa		Single		Yes	2	14	7	.	.	.	.	.	.	.	.	No	Unchecked	Unchecked	Checked	Unchecked	Unchecked		High school		Social/Disability grant			Room/ garage
1138	Visit0 (Arm 2: Phase 2)		On Study	Unchecked	Unchecked	Unchecked	Unchecked	Unchecked	Unchecked	Unchecked	Unchecked	Unchecked		38	Female	No	Black		South African		Zulu		Single		Yes	2	16	6	.	.	.	.	.	.	.	.	No	Unchecked	Unchecked	Checked	Unchecked	Unchecked		Matriculated		Employed	Baker Assistant		Shared house
1139	Visit0 (Arm 2: Phase 2)		On Study	Unchecked	Unchecked	Unchecked	Unchecked	Unchecked	Unchecked	Unchecked	Unchecked	Unchecked		26	Female	No	Black		South African		Zulu		Single		No	.	.	.	.	.	.	.	.	.	.	.	.	Unchecked	Unchecked	Checked	Unchecked	Unchecked		Tertiary education		Parents			Stand alone brick house
1140	Visit0 (Arm 2: Phase 2)		On Study	Unchecked	Unchecked	Unchecked	Unchecked	Unchecked	Unchecked	Unchecked	Unchecked	Unchecked		53	Female	No	Black		South African		Sotho		Single		Yes	3	25	17	10	.	.	.	.	.	.	.	No	Unchecked	Unchecked	Checked	Unchecked	Unchecked		High school		Social/Disability grant			Shared house
1141	Visit0 (Arm 2: Phase 2)		On Study	Unchecked	Unchecked	Unchecked	Unchecked	Unchecked	Unchecked	Unchecked	Unchecked	Unchecked		31	Female	No	Black		Other	Mozambique	Other	Portugues	Living together		Yes	3	12	9	4	.	.	.	.	.	.	.	No	Unchecked	Checked	Unchecked	Unchecked	Unchecked		High school		Self-employed			Room/ garage
1143	Visit0 (Arm 2: Phase 2)		On Study	Unchecked	Unchecked	Unchecked	Unchecked	Unchecked	Unchecked	Unchecked	Unchecked	Unchecked		48	Female	No	Black		South African		Zulu		including traditional or marriage		Yes	1	34	.	.	.	.	.	.	.	.	.	No	Unchecked	Unchecked	Checked	Unchecked	Unchecked		High school		Other		Self employed(Selling)	Stand alone brick house
1146	Visit0 (Arm 2: Phase 2)		On Study	Unchecked	Unchecked	Unchecked	Unchecked	Unchecked	Unchecked	Unchecked	Unchecked	Unchecked		34	Female	No	Black		South African		Xhosa		Single		Yes	2	15	7	.	.	.	.	.	.	.	.	No	Unchecked	Unchecked	Checked	Unchecked	Unchecked		High school		Employed	Security		Room/ garage
1147	Visit0 (Arm 2: Phase 2)		On Study	Unchecked	Unchecked	Unchecked	Unchecked	Unchecked	Unchecked	Unchecked	Unchecked	Unchecked		36	Female	No	Black		South African		Tsonga		including traditional or marriage		Yes	1	3	.	.	.	.	.	.	.	.	.	No	Unchecked	Checked	Unchecked	Unchecked	Unchecked		Tertiary education		Employed	Systems Admin		Stand alone brick house
1156	Visit0 (Arm 2: Phase 2)		Not on study	Unchecked	Unchecked	Unchecked	Unchecked	Unchecked	Unchecked	Unchecked	Unchecked	Checked	does not want to be followed up	59	Female	No	Black		South African		Tswana		including traditional or marriage		Yes	2	39	31	.	.	.	.	.	.	.	.	No	Unchecked	Unchecked	Checked	Unchecked	Unchecked		High school		Employed	General worker		Stand alone brick house
1157	Visit0 (Arm 2: Phase 2)		On Study	Unchecked	Unchecked	Unchecked	Unchecked	Unchecked	Unchecked	Unchecked	Unchecked	Unchecked		37	Female	No	Black		South African		Tsonga		Living together		Yes	3	11	9	6	.	.	.	.	.	.	.	No	Unchecked	Unchecked	Checked	Unchecked	Unchecked		Matriculated		Employed	Promoter		Shack/ Zozo
1158	Visit0 (Arm 2: Phase 2)		On Study	Unchecked	Unchecked	Unchecked	Unchecked	Unchecked	Unchecked	Unchecked	Unchecked	Unchecked		22	Female	No	Black		South African		Sotho		Single		Yes	1	3	.	.	.	.	.	.	.	.	.	No	Unchecked	Unchecked	Checked	Unchecked	Unchecked		High school		Social/Disability grant			Shared house
1159	Visit0 (Arm 2: Phase 2)		On Study	Unchecked	Unchecked	Unchecked	Unchecked	Unchecked	Unchecked	Unchecked	Unchecked	Unchecked		35	Female	No	Black		South African		Tsonga		Single		Yes	4	15	7	7	3	.	.	.	.	.	.	No	Unchecked	Unchecked	Checked	Unchecked	Unchecked		Matriculated		Social/Disability grant			Shack/ Zozo
1166	Visit0 (Arm 2: Phase 2)		On Study	Unchecked	Unchecked	Unchecked	Unchecked	Unchecked	Unchecked	Unchecked	Unchecked	Unchecked		48	Female	No	Black		South African		Zulu		Single		Yes	4	26	19	15	12	.	.	.	.	.	.	No	Unchecked	Unchecked	Checked	Unchecked	Unchecked		High school		Self-employed			Stand alone brick house
1170	Visit0 (Arm 2: Phase 2)		On Study	Unchecked	Unchecked	Unchecked	Unchecked	Unchecked	Unchecked	Unchecked	Unchecked	Unchecked		37	Female	No	Black		South African		Zulu		including traditional or marriage		Yes	3	16	8	6	.	.	.	.	.	.	.	No	Unchecked	Checked	Unchecked	Unchecked	Unchecked		High school		Employed	Cashier		Room/ garage
1172	Visit0 (Arm 2: Phase 2)		On Study	Unchecked	Unchecked	Unchecked	Unchecked	Unchecked	Unchecked	Unchecked	Unchecked	Unchecked		46	Female	No	Black		South African		Zulu		Divorced		Yes	3	24	20	13	.	.	.	.	.	.	.	No	Unchecked	Unchecked	Checked	Unchecked	Unchecked		Matriculated		Employed	General office worker		Flat/ cottage
[truncated: 363 more columns]
